# Supplementary material for: catena-Poly[[[(2,2′-bipyridine-κ2 N,N′)cobalt(II)]-μ-(E)-3,3′-(but-2-ene-2,3-di­yl)dibenzoato-κ4 O,O′:O′′,O′′′] hemihydrate]
Source: Acta Crystallogr Sect E Struct Rep Online. 2011 Oct 22;67(Pt 11):m1546. doi: 10.1107/S1600536811041699 (PMC3246969; doi:10.1107/S1600536811041699)
Supplement: Supplementary file 1 [file e-67-m1546-sup1.cif]

##############################################################################
#                                                                            #
# This CIF contains the data in a paper accepted for publication in          #
# Acta Crystallographica Section E. It conforms to the requirements of       #
# Notes for Authors for Acta Crystallographica Section E, and has been       #
# peer reviewed under the auspices of the IUCr Commission on Journals.       #
#                                                                            #
# Full details of the Crystallographic Information File format               #
# are given in the paper "The Crystallographic Information File (CIF):       #
# a New Standard Archive File for Crystallography" by S. R. Hall, F. H.      #
# Allen and I. D. Brown [Acta Cryst. (1991), A47, 655-685].                  #
#                                                                            #
# The current version of the core CIF dictionary is obtainable from          #
# ftp://ftp.iucr.org/pub/cif_core.dic.                                       #
#                                                                            #
# Software is freely available for graphical display of the structure(s)     #
# in this CIF. For information consult the CIF software page                 #
# http://www.iucr.org/resources/cif/software.                                #
#                                                                            #
# This file may be used for bona fide research purposes within the           #
# scientific community so long as proper attribution is given to the journal # 
# article from which it was obtained.                                        #
#                                                                            #
##############################################################################
data_global
_audit_creation_method     SHELXL-97
_journal_date_recd_electronic     2011-10-09
_journal_date_accepted     2011-10-10
_journal_name_full     'Acta Crystallographica, Section E'
_journal_year     2011
_journal_volume     67
_journal_issue     11
_journal_page_first     m1546
_journal_page_last     m1546
_journal_paper_category     QM
_journal_coeditor_code     BT5671
_publ_contact_author
;
     Dr. Seik Weng Ng
     Department of Chemistry
     University of Malaya
     50603 Kuala Lumpur
     Malaysia
;
_publ_contact_author_email     seikweng@um.edu.my
_publ_contact_author_fax     '03 7967 4193'
_publ_contact_author_phone     '03 7967 6778'
_publ_section_title
;\
<i>catena</i>-Poly[[[(2,2'-bipyridine-\k^2^<i>N</i>,<i>N</i>')cobalt(II)]-\m-\
(<i>E</i>)-3,3'-(but-2-ene-2,3-diyl)dibenzoato-\k^4^<i>O</i>,<i>O</i>':\
<i>O</i>'',<i>O</i>'''] hemihydrate]
;
loop_
    _publ_author_name
    _publ_author_address
    'Li, Zong-Sheng'
;
     College of Safety and Environmental Engineering
     Capital University of Economics and Business
     Beijing 100070
     People's Republic of China
;
    'Ng, Seik Weng'
;
     Department of Chemistry
     University of Malaya
     50603 Kuala Lumpur
     Malaysia
     and
     Chemistry Department
     King Abdulaziz University
     PO Box 80203 Jeddah
     Saudi Arabia
;
data_I
_audit_creation_method     SHELXL-97
_chemical_name_systematic
;
<i>catena</i>-Poly[[[(2,2'-bipyridine-\k^2^<i>N</i>,<i>N</i>')cobalt(II)]-
\m-(<i>E</i>)-3,3'-(but-2-ene-2,3-diyl)dibenzoato-
\k^4^<i>O</i>,<i>O</i>':<i>O</i>'',<i>O</i>'''] hemihydrate]
;
_chemical_name_common     ?
_chemical_formula_moiety     'C28 H22 Co N2 O4, 0.5H2 O'
_chemical_formula_sum     'C28 H23 Co N2 O4.50'
_chemical_formula_iupac     '[Co (C18 H14 O4) (C10 H8 N2)], 0.5H2 O'
_chemical_formula_weight     518.41
_chemical_melting_point     ?
_symmetry_cell_setting     monoclinic
_symmetry_space_group_name_H-M     'P 21/n'
_symmetry_space_group_name_Hall     '-P 2yn'
loop_
    _symmetry_equiv_pos_as_xyz
    'x, y, z'
    '-x+1/2, y+1/2, -z+1/2'
    '-x, -y, -z'
    'x-1/2, -y-1/2, z-1/2'
_cell_length_a     8.7028(9)
_cell_length_b     19.872(2)
_cell_length_c     14.5181(14)
_cell_angle_alpha     90.00
_cell_angle_beta     97.845(2)
_cell_angle_gamma     90.00
_cell_volume     2487.2(4)
_cell_formula_units_Z     4
_cell_measurement_reflns_used     2090
_cell_measurement_theta_min     2.58
_cell_measurement_theta_max     21.05
_cell_measurement_temperature     293(2)
_exptl_crystal_description     plate
_exptl_crystal_colour     red
_exptl_crystal_size_max     0.28
_exptl_crystal_size_mid     0.17
_exptl_crystal_size_min     0.05
_exptl_crystal_density_diffrn     1.384
_exptl_crystal_density_meas     ?
_exptl_crystal_density_method     'not measured'
_exptl_crystal_F_000     1072
_exptl_absorpt_coefficient_mu     0.729
_exptl_absorpt_correction_type     multi-scan
_exptl_absorpt_process_details     '(SADABS; Sheldrick, 1996)'
_exptl_absorpt_correction_T_min     0.8220
_exptl_absorpt_correction_T_max     0.9645
_diffrn_ambient_temperature     295(2)
_diffrn_radiation_type     MoK\a
_diffrn_radiation_wavelength     0.71073
_diffrn_radiation_source     'fine-focus sealed tube'
_diffrn_radiation_monochromator     graphite
_diffrn_measurement_device_type     'Bruker SMART APEX'
_diffrn_measurement_method     \w
_diffrn_detector_area_resol_mean     ?
_diffrn_reflns_number     14695
_diffrn_reflns_av_R_equivalents     0.0464
_diffrn_reflns_av_sigmaI/netI     0.0606
_diffrn_reflns_theta_min     1.75
_diffrn_reflns_theta_max     27.50
_diffrn_reflns_theta_full     27.50
_diffrn_measured_fraction_theta_max     0.991
_diffrn_measured_fraction_theta_full     0.991
_diffrn_reflns_limit_h_min     -10
_diffrn_reflns_limit_h_max     11
_diffrn_reflns_limit_k_min     -23
_diffrn_reflns_limit_k_max     25
_diffrn_reflns_limit_l_min     -18
_diffrn_reflns_limit_l_max     14
_diffrn_standards_number     0
_diffrn_standards_interval_count     0
_diffrn_standards_interval_time     0
_diffrn_standards_decay_%     0
_reflns_number_total     5667
_reflns_number_gt     3153
_reflns_threshold_expression     I>2\s(I)
_refine_ls_structure_factor_coef     Fsqd
_refine_ls_matrix_type     full
_refine_ls_R_factor_all     0.0998
_refine_ls_R_factor_gt     0.0448
_refine_ls_wR_factor_gt     0.0974
_refine_ls_wR_factor_ref     0.1190
_refine_ls_goodness_of_fit_ref     0.963
_refine_ls_restrained_S_all     0.970
_refine_ls_number_reflns     5667
_refine_ls_number_parameters     327
_refine_ls_number_restraints     6
_refine_ls_hydrogen_treatment     constr
_refine_ls_weighting_scheme     calc
_refine_ls_weighting_details
                 'calc w=1/[\s^2^(Fo^2^)+(0.0535P)^2^] where P=(Fo^2^+2Fc^2^)/3'
_atom_sites_solution_hydrogens     geom
_atom_sites_solution_primary     direct
_atom_sites_solution_secondary     difmap
_refine_ls_shift/su_max     0.001
_refine_ls_shift/su_mean     0.001
_refine_diff_density_max     0.233
_refine_diff_density_min     -0.198
_refine_ls_extinction_method     none
_refine_ls_extinction_coef     ?
loop_
    _atom_type_symbol
    _atom_type_description
    _atom_type_scat_dispersion_real
    _atom_type_scat_dispersion_imag
    _atom_type_scat_source
    'C' 'C' 0.0033 0.0016
                         'International Tables Vol C Tables 4.2.6.8 and 6.1.1.4'
    'H' 'H' 0.0000 0.0000
                         'International Tables Vol C Tables 4.2.6.8 and 6.1.1.4'
    'N' 'N' 0.0061 0.0033
                         'International Tables Vol C Tables 4.2.6.8 and 6.1.1.4'
    'O' 'O' 0.0106 0.0060
                         'International Tables Vol C Tables 4.2.6.8 and 6.1.1.4'
    'Co' 'Co' 0.3494 0.9721
                         'International Tables Vol C Tables 4.2.6.8 and 6.1.1.4'
_computing_data_collection     'APEX2 (Bruker, 2005)'
_computing_cell_refinement     'SAINT (Bruker, 2005)'
_computing_data_reduction     'SAINT (Bruker, 2005)'
_computing_structure_solution     'SHELXS97 (Sheldrick, 2008)'
_computing_structure_refinement     'SHELXL97 (Sheldrick, 2008)'
_computing_molecular_graphics     'X-SEED (Barbour, 2001)'
_computing_publication_material     'publCIF (Westrip, 2010)'
loop_
    _atom_site_type_symbol
    _atom_site_label
    _atom_site_fract_x
    _atom_site_fract_y
    _atom_site_fract_z
    _atom_site_U_iso_or_equiv
    _atom_site_adp_type
    _atom_site_calc_flag
    _atom_site_refinement_flags
    _atom_site_occupancy
    _atom_site_symmetry_multiplicity
    _atom_site_disorder_assembly
    _atom_site_disorder_group
    Co Co1 0.72581(4) 0.433780(19) 0.65569(3) 0.05411(15) Uani d . 1 1 . .
    O O1 0.6416(2) 0.49163(10) 0.76819(13) 0.0630(5) Uani d . 1 1 . .
    O O2 0.6521(2) 0.53304(10) 0.63038(14) 0.0648(6) Uani d . 1 1 . .
    O O3 -0.0199(2) 0.88087(10) 0.90530(14) 0.0629(5) Uani d . 1 1 . .
    O O4 -0.2047(2) 0.83205(10) 0.81231(14) 0.0659(6) Uani d . 1 1 . .
    O O1W 0.6236(8) 0.4682(3) 0.9574(3) 0.125(2) Uani d PU 0.50 1 . .
    H H11 0.6219 0.4775 0.9009 0.188 Uiso d PR 0.50 1 . .
    H H12 0.5499 0.4883 0.9774 0.188 Uiso d PR 0.50 1 . .
    N N1 0.9576(3) 0.44197(11) 0.71738(18) 0.0564(6) Uani d . 1 1 . .
    N N2 0.8468(3) 0.41977(11) 0.54323(17) 0.0555(6) Uani d . 1 1 . .
    C C1 0.6243(3) 0.54056(14) 0.7128(2) 0.0507(7) Uani d . 1 1 . .
    C C2 0.5758(3) 0.60753(14) 0.74361(19) 0.0468(6) Uani d . 1 1 . .
    C C3 0.5469(3) 0.66010(15) 0.68050(19) 0.0526(7) Uani d . 1 1 . .
    H H3 0.5576 0.6534 0.6183 0.063 Uiso calc R 1 1 . .
    C C4 0.5025(3) 0.72181(15) 0.7100(2) 0.0590(8) Uani d . 1 1 . .
    H H4 0.4817 0.7567 0.6674 0.071 Uiso calc R 1 1 . .
    C C5 0.4887(3) 0.73232(15) 0.8025(2) 0.0571(7) Uani d . 1 1 . .
    H H5 0.4581 0.7744 0.8215 0.069 Uiso calc R 1 1 . .
    C C6 0.5193(3) 0.68143(14) 0.86754(18) 0.0497(7) Uani d . 1 1 . .
    C C7 0.5619(3) 0.61921(14) 0.83632(18) 0.0490(7) Uani d . 1 1 . .
    H H7 0.5817 0.5842 0.8788 0.059 Uiso calc R 1 1 . .
    C C8 0.5183(3) 0.69319(14) 0.96955(19) 0.0547(7) Uani d . 1 1 . .
    C C9 0.6782(4) 0.69610(19) 1.0248(2) 0.0845(11) Uani d . 1 1 . .
    H H9A 0.7295 0.7366 1.0096 0.127 Uiso calc R 1 1 . .
    H H9B 0.7373 0.6577 1.0100 0.127 Uiso calc R 1 1 . .
    H H9C 0.6696 0.6958 1.0900 0.127 Uiso calc R 1 1 . .
    C C10 0.3872(4) 0.70120(14) 1.00524(19) 0.0569(7) Uani d . 1 1 . .
    C C11 0.3799(4) 0.71311(19) 1.1077(2) 0.0856(11) Uani d . 1 1 . .
    H H11A 0.3364 0.6743 1.1338 0.128 Uiso calc R 1 1 . .
    H H11B 0.3160 0.7516 1.1148 0.128 Uiso calc R 1 1 . .
    H H11C 0.4825 0.7210 1.1393 0.128 Uiso calc R 1 1 . .
    C C12 0.2327(3) 0.70095(14) 0.94623(19) 0.0528(7) Uani d . 1 1 . .
    C C13 0.1647(4) 0.64333(16) 0.9054(2) 0.0682(9) Uani d . 1 1 . .
    H H13 0.2170 0.6025 0.9137 0.082 Uiso calc R 1 1 . .
    C C14 0.0202(4) 0.64560(16) 0.8527(2) 0.0714(9) Uani d . 1 1 . .
    H H14 -0.0243 0.6062 0.8268 0.086 Uiso calc R 1 1 . .
    C C15 -0.0583(3) 0.70517(15) 0.83819(19) 0.0570(7) Uani d . 1 1 . .
    H H15 -0.1548 0.7063 0.8017 0.068 Uiso calc R 1 1 . .
    C C16 0.0063(3) 0.76353(14) 0.87795(18) 0.0494(7) Uani d . 1 1 . .
    C C17 -0.0770(3) 0.82881(14) 0.8639(2) 0.0516(7) Uani d . 1 1 . .
    C C18 0.1496(3) 0.76036(14) 0.93232(19) 0.0522(7) Uani d . 1 1 . .
    H H18 0.1916 0.7995 0.9605 0.063 Uiso calc R 1 1 . .
    C C19 1.0053(4) 0.45294(16) 0.8071(3) 0.0727(9) Uani d . 1 1 . .
    H H19 0.9311 0.4587 0.8468 0.087 Uiso calc R 1 1 . .
    C C20 1.1591(4) 0.45614(18) 0.8438(3) 0.0845(11) Uani d . 1 1 . .
    H H20 1.1881 0.4646 0.9068 0.101 Uiso calc R 1 1 . .
    C C21 1.2687(4) 0.44668(18) 0.7861(4) 0.0916(12) Uani d . 1 1 . .
    H H21 1.3736 0.4483 0.8094 0.110 Uiso calc R 1 1 . .
    C C22 1.2228(4) 0.43482(16) 0.6937(3) 0.0752(10) Uani d . 1 1 . .
    H H22 1.2961 0.4282 0.6536 0.090 Uiso calc R 1 1 . .
    C C23 1.0648(3) 0.43281(13) 0.6601(2) 0.0560(7) Uani d . 1 1 . .
    C C24 1.0024(3) 0.42047(12) 0.5620(2) 0.0534(7) Uani d . 1 1 . .
    C C25 1.0942(4) 0.41078(15) 0.4925(3) 0.0668(9) Uani d . 1 1 . .
    H H25 1.2017 0.4130 0.5057 0.080 Uiso calc R 1 1 . .
    C C26 1.0246(4) 0.39784(16) 0.4041(3) 0.0786(10) Uani d . 1 1 . .
    H H26 1.0850 0.3902 0.3570 0.094 Uiso calc R 1 1 . .
    C C27 0.8642(4) 0.39610(17) 0.3846(2) 0.0772(10) Uani d . 1 1 . .
    H H27 0.8151 0.3868 0.3250 0.093 Uiso calc R 1 1 . .
    C C28 0.7805(4) 0.40859(16) 0.4565(2) 0.0690(9) Uani d . 1 1 . .
    H H28 0.6728 0.4093 0.4440 0.083 Uiso calc R 1 1 . .
loop_
    _atom_site_aniso_label
    _atom_site_aniso_U_11
    _atom_site_aniso_U_22
    _atom_site_aniso_U_33
    _atom_site_aniso_U_12
    _atom_site_aniso_U_13
    _atom_site_aniso_U_23
    Co1 0.0452(2) 0.0561(3) 0.0637(3) -0.00109(18) 0.01649(18) -0.00717(19)
    O1 0.0733(14) 0.0552(13) 0.0637(13) 0.0107(10) 0.0214(10) -0.0004(10)
    O2 0.0729(14) 0.0641(13) 0.0623(13) 0.0021(11) 0.0270(11) -0.0056(10)
    O3 0.0502(11) 0.0490(12) 0.0899(15) -0.0008(9) 0.0108(10) -0.0069(11)
    O4 0.0546(13) 0.0654(14) 0.0750(14) 0.0052(10) -0.0008(11) -0.0053(11)
    O1W 0.195(6) 0.101(4) 0.076(3) 0.032(4) 0.004(4) 0.017(3)
    N1 0.0516(14) 0.0506(15) 0.0675(17) 0.0005(11) 0.0100(13) -0.0047(12)
    N2 0.0477(14) 0.0553(15) 0.0660(17) -0.0051(11) 0.0173(12) -0.0059(12)
    C1 0.0376(14) 0.0565(18) 0.060(2) -0.0061(12) 0.0143(13) -0.0038(15)
    C2 0.0357(14) 0.0509(17) 0.0553(18) -0.0017(12) 0.0121(12) -0.0022(13)
    C3 0.0452(15) 0.063(2) 0.0500(17) -0.0050(13) 0.0085(13) -0.0020(14)
    C4 0.0589(18) 0.0581(19) 0.059(2) 0.0031(14) 0.0046(15) 0.0098(15)
    C5 0.0559(18) 0.0522(18) 0.063(2) 0.0081(13) 0.0087(15) -0.0016(15)
    C6 0.0432(15) 0.0542(18) 0.0518(17) 0.0053(13) 0.0074(13) -0.0008(14)
    C7 0.0447(15) 0.0525(17) 0.0504(18) 0.0053(12) 0.0085(13) 0.0065(13)
    C8 0.0573(18) 0.0546(18) 0.0519(18) 0.0078(14) 0.0069(14) -0.0023(13)
    C9 0.071(2) 0.111(3) 0.069(2) 0.020(2) -0.0006(18) -0.007(2)
    C10 0.0654(19) 0.0571(18) 0.0490(17) 0.0085(15) 0.0102(15) -0.0058(14)
    C11 0.092(3) 0.112(3) 0.054(2) 0.021(2) 0.0129(18) -0.0125(19)
    C12 0.0551(17) 0.0531(18) 0.0540(18) 0.0050(14) 0.0212(14) -0.0063(14)
    C13 0.072(2) 0.056(2) 0.078(2) 0.0121(16) 0.0171(18) -0.0117(16)
    C14 0.073(2) 0.054(2) 0.086(2) -0.0048(16) 0.0092(19) -0.0178(17)
    C15 0.0517(17) 0.061(2) 0.0591(19) -0.0024(14) 0.0079(14) -0.0079(15)
    C16 0.0511(16) 0.0510(17) 0.0499(17) -0.0044(13) 0.0203(13) -0.0050(13)
    C17 0.0474(17) 0.0536(18) 0.0587(19) -0.0001(14) 0.0242(14) -0.0004(14)
    C18 0.0505(16) 0.0525(18) 0.0560(17) -0.0027(13) 0.0156(14) -0.0093(13)
    C19 0.067(2) 0.071(2) 0.079(3) 0.0006(16) 0.0034(19) -0.0085(18)
    C20 0.076(3) 0.082(3) 0.089(3) -0.0013(19) -0.011(2) -0.004(2)
    C21 0.058(2) 0.087(3) 0.123(4) -0.0026(19) -0.011(2) 0.010(2)
    C22 0.0490(18) 0.068(2) 0.110(3) 0.0052(16) 0.0142(19) 0.009(2)
    C23 0.0467(16) 0.0398(15) 0.083(2) 0.0018(12) 0.0147(16) 0.0018(15)
    C24 0.0496(16) 0.0379(16) 0.077(2) 0.0009(12) 0.0226(15) 0.0019(13)
    C25 0.063(2) 0.0564(19) 0.087(3) 0.0040(15) 0.0340(19) 0.0061(17)
    C26 0.090(3) 0.067(2) 0.090(3) 0.0024(19) 0.052(2) 0.0011(19)
    C27 0.089(3) 0.080(2) 0.068(2) -0.013(2) 0.030(2) -0.0066(18)
    C28 0.063(2) 0.075(2) 0.073(2) -0.0135(16) 0.0221(18) -0.0075(18)
loop_
    _geom_bond_atom_site_label_1
    _geom_bond_atom_site_label_2
    _geom_bond_site_symmetry_2
    _geom_bond_distance
    _geom_bond_publ_flag
    Co1 N2 . 2.079(2) ?
    Co1 O4 2_546 2.088(2) ?
    Co1 O2 . 2.091(2) ?
    Co1 N1 . 2.099(2) ?
    Co1 O3 2_546 2.1602(18) ?
    Co1 O1 . 2.2030(19) ?
    O1 C1 . 1.257(3) ?
    O2 C1 . 1.262(3) ?
    O3 C17 . 1.264(3) ?
    O3 Co1 2_556 2.1602(18) ?
    O4 C17 . 1.254(3) ?
    O4 Co1 2_556 2.088(2) ?
    O1W H11 . 0.8400 ?
    O1W H12 . 0.8401 ?
    N1 C19 . 1.330(4) ?
    N1 C23 . 1.344(4) ?
    N2 C28 . 1.330(3) ?
    N2 C24 . 1.345(3) ?
    C1 C2 . 1.483(4) ?
    C2 C7 . 1.387(3) ?
    C2 C3 . 1.390(4) ?
    C3 C4 . 1.371(4) ?
    C3 H3 . 0.9300 ?
    C4 C5 . 1.382(4) ?
    C4 H4 . 0.9300 ?
    C5 C6 . 1.384(4) ?
    C5 H5 . 0.9300 ?
    C6 C7 . 1.385(4) ?
    C6 C8 . 1.501(4) ?
    C7 H7 . 0.9300 ?
    C8 C10 . 1.325(4) ?
    C8 C9 . 1.510(4) ?
    C9 H9A . 0.9600 ?
    C9 H9B . 0.9600 ?
    C9 H9C . 0.9600 ?
    C10 C12 . 1.492(4) ?
    C10 C11 . 1.515(4) ?
    C11 H11A . 0.9600 ?
    C11 H11B . 0.9600 ?
    C11 H11C . 0.9600 ?
    C12 C13 . 1.385(4) ?
    C12 C18 . 1.385(4) ?
    C13 C14 . 1.381(4) ?
    C13 H13 . 0.9300 ?
    C14 C15 . 1.369(4) ?
    C14 H14 . 0.9300 ?
    C15 C16 . 1.381(3) ?
    C15 H15 . 0.9300 ?
    C16 C18 . 1.383(4) ?
    C16 C17 . 1.487(4) ?
    C17 Co1 2_556 2.451(3) ?
    C18 H18 . 0.9300 ?
    C19 C20 . 1.372(4) ?
    C19 H19 . 0.9300 ?
    C20 C21 . 1.366(5) ?
    C20 H20 . 0.9300 ?
    C21 C22 . 1.367(5) ?
    C21 H21 . 0.9300 ?
    C22 C23 . 1.395(4) ?
    C22 H22 . 0.9300 ?
    C23 C24 . 1.473(4) ?
    C24 C25 . 1.384(4) ?
    C25 C26 . 1.366(4) ?
    C25 H25 . 0.9300 ?
    C26 C27 . 1.387(5) ?
    C26 H26 . 0.9300 ?
    C27 C28 . 1.375(4) ?
    C27 H27 . 0.9300 ?
    C28 H28 . 0.9300 ?
loop_
    _geom_angle_atom_site_label_1
    _geom_angle_atom_site_label_2
    _geom_angle_atom_site_label_3
    _geom_angle_site_symmetry_1
    _geom_angle_site_symmetry_3
    _geom_angle
    _geom_angle_publ_flag
    N2 Co1 O4 . 2_546 96.57(8) ?
    N2 Co1 O2 . . 99.46(8) ?
    O4 Co1 O2 2_546 . 156.66(8) ?
    N2 Co1 N1 . . 77.60(10) ?
    O4 Co1 N1 2_546 . 95.09(8) ?
    O2 Co1 N1 . . 104.82(8) ?
    N2 Co1 O3 . 2_546 95.36(9) ?
    O4 Co1 O3 2_546 2_546 61.75(7) ?
    O2 Co1 O3 . 2_546 99.77(8) ?
    N1 Co1 O3 . 2_546 155.20(8) ?
    N2 Co1 O1 . . 155.19(8) ?
    O4 Co1 O1 2_546 . 106.98(8) ?
    O2 Co1 O1 . . 60.85(7) ?
    N1 Co1 O1 . . 92.34(9) ?
    O3 Co1 O1 2_546 . 102.51(8) ?
    C1 O1 Co1 . . 87.29(16) ?
    C1 O2 Co1 . . 92.23(17) ?
    C17 O3 Co1 . 2_556 87.33(16) ?
    C17 O4 Co1 . 2_556 90.83(16) ?
    H11 O1W H12 . . 108.6 ?
    C19 N1 C23 . . 118.5(3) ?
    C19 N1 Co1 . . 125.8(2) ?
    C23 N1 Co1 . . 115.7(2) ?
    C28 N2 C24 . . 119.2(3) ?
    C28 N2 Co1 . . 124.42(19) ?
    C24 N2 Co1 . . 116.3(2) ?
    O1 C1 O2 . . 119.5(3) ?
    O1 C1 C2 . . 121.0(3) ?
    O2 C1 C2 . . 119.4(3) ?
    C7 C2 C3 . . 118.8(3) ?
    C7 C2 C1 . . 120.5(3) ?
    C3 C2 C1 . . 120.6(2) ?
    C4 C3 C2 . . 120.0(3) ?
    C4 C3 H3 . . 120.0 ?
    C2 C3 H3 . . 120.0 ?
    C3 C4 C5 . . 120.3(3) ?
    C3 C4 H4 . . 119.9 ?
    C5 C4 H4 . . 119.9 ?
    C4 C5 C6 . . 121.2(3) ?
    C4 C5 H5 . . 119.4 ?
    C6 C5 H5 . . 119.4 ?
    C5 C6 C7 . . 117.7(3) ?
    C5 C6 C8 . . 122.2(3) ?
    C7 C6 C8 . . 120.0(2) ?
    C6 C7 C2 . . 122.0(3) ?
    C6 C7 H7 . . 119.0 ?
    C2 C7 H7 . . 119.0 ?
    C10 C8 C6 . . 121.8(3) ?
    C10 C8 C9 . . 124.6(3) ?
    C6 C8 C9 . . 113.6(2) ?
    C8 C9 H9A . . 109.5 ?
    C8 C9 H9B . . 109.5 ?
    H9A C9 H9B . . 109.5 ?
    C8 C9 H9C . . 109.5 ?
    H9A C9 H9C . . 109.5 ?
    H9B C9 H9C . . 109.5 ?
    C8 C10 C12 . . 122.1(2) ?
    C8 C10 C11 . . 123.8(3) ?
    C12 C10 C11 . . 114.1(3) ?
    C10 C11 H11A . . 109.5 ?
    C10 C11 H11B . . 109.5 ?
    H11A C11 H11B . . 109.5 ?
    C10 C11 H11C . . 109.5 ?
    H11A C11 H11C . . 109.5 ?
    H11B C11 H11C . . 109.5 ?
    C13 C12 C18 . . 117.3(3) ?
    C13 C12 C10 . . 123.2(3) ?
    C18 C12 C10 . . 119.5(3) ?
    C12 C13 C14 . . 120.9(3) ?
    C12 C13 H13 . . 119.5 ?
    C14 C13 H13 . . 119.5 ?
    C15 C14 C13 . . 120.8(3) ?
    C15 C14 H14 . . 119.6 ?
    C13 C14 H14 . . 119.6 ?
    C14 C15 C16 . . 119.7(3) ?
    C14 C15 H15 . . 120.1 ?
    C16 C15 H15 . . 120.1 ?
    C15 C16 C18 . . 119.0(3) ?
    C15 C16 C17 . . 120.8(3) ?
    C18 C16 C17 . . 120.2(3) ?
    O4 C17 O3 . . 120.0(3) ?
    O4 C17 C16 . . 120.2(3) ?
    O3 C17 C16 . . 119.8(3) ?
    O4 C17 Co1 . 2_556 58.40(14) ?
    O3 C17 Co1 . 2_556 61.68(14) ?
    C16 C17 Co1 . 2_556 177.01(19) ?
    C16 C18 C12 . . 122.3(3) ?
    C16 C18 H18 . . 118.9 ?
    C12 C18 H18 . . 118.9 ?
    N1 C19 C20 . . 123.1(4) ?
    N1 C19 H19 . . 118.5 ?
    C20 C19 H19 . . 118.5 ?
    C21 C20 C19 . . 118.7(4) ?
    C21 C20 H20 . . 120.6 ?
    C19 C20 H20 . . 120.6 ?
    C22 C21 C20 . . 119.4(3) ?
    C22 C21 H21 . . 120.3 ?
    C20 C21 H21 . . 120.3 ?
    C21 C22 C23 . . 119.3(3) ?
    C21 C22 H22 . . 120.3 ?
    C23 C22 H22 . . 120.3 ?
    N1 C23 C22 . . 120.9(3) ?
    N1 C23 C24 . . 115.2(2) ?
    C22 C23 C24 . . 123.9(3) ?
    N2 C24 C25 . . 121.1(3) ?
    N2 C24 C23 . . 115.2(2) ?
    C25 C24 C23 . . 123.7(3) ?
    C26 C25 C24 . . 119.1(3) ?
    C26 C25 H25 . . 120.5 ?
    C24 C25 H25 . . 120.5 ?
    C25 C26 C27 . . 120.1(3) ?
    C25 C26 H26 . . 119.9 ?
    C27 C26 H26 . . 119.9 ?
    C28 C27 C26 . . 117.6(3) ?
    C28 C27 H27 . . 121.2 ?
    C26 C27 H27 . . 121.2 ?
    N2 C28 C27 . . 122.9(3) ?
    N2 C28 H28 . . 118.6 ?
    C27 C28 H28 . . 118.6 ?
loop_
    _geom_torsion_atom_site_label_1
    _geom_torsion_atom_site_label_2
    _geom_torsion_atom_site_label_3
    _geom_torsion_atom_site_label_4
    _geom_torsion_site_symmetry_1
    _geom_torsion_site_symmetry_2
    _geom_torsion_site_symmetry_3
    _geom_torsion_site_symmetry_4
    _geom_torsion
    _geom_torsion_publ_flag
    N2 Co1 O1 C1 . . . . 38.9(3) ?
    O4 Co1 O1 C1 2_546 . . . -160.09(16) ?
    O2 Co1 O1 C1 . . . . -1.82(15) ?
    N1 Co1 O1 C1 . . . . 103.86(16) ?
    O3 Co1 O1 C1 2_546 . . . -96.14(16) ?
    N2 Co1 O2 C1 . . . . -162.06(17) ?
    O4 Co1 O2 C1 2_546 . . . 65.2(3) ?
    N1 Co1 O2 C1 . . . . -82.50(18) ?
    O3 Co1 O2 C1 2_546 . . . 100.77(17) ?
    O1 Co1 O2 C1 . . . . 1.81(15) ?
    N2 Co1 N1 C19 . . . . -179.5(2) ?
    O4 Co1 N1 C19 2_546 . . . -83.9(2) ?
    O2 Co1 N1 C19 . . . . 83.8(2) ?
    O3 Co1 N1 C19 2_546 . . . -103.9(3) ?
    O1 Co1 N1 C19 . . . . 23.4(2) ?
    N2 Co1 N1 C23 . . . . -1.95(18) ?
    O4 Co1 N1 C23 2_546 . . . 93.68(19) ?
    O2 Co1 N1 C23 . . . . -98.61(19) ?
    O3 Co1 N1 C23 2_546 . . . 73.7(3) ?
    O1 Co1 N1 C23 . . . . -159.04(19) ?
    O4 Co1 N2 C28 2_546 . . . 86.1(2) ?
    O2 Co1 N2 C28 . . . . -76.9(2) ?
    N1 Co1 N2 C28 . . . . 179.9(2) ?
    O3 Co1 N2 C28 2_546 . . . 24.0(2) ?
    O1 Co1 N2 C28 . . . . -112.2(3) ?
    O4 Co1 N2 C24 2_546 . . . -91.99(19) ?
    O2 Co1 N2 C24 . . . . 105.04(19) ?
    N1 Co1 N2 C24 . . . . 1.81(18) ?
    O3 Co1 N2 C24 2_546 . . . -154.10(19) ?
    O1 Co1 N2 C24 . . . . 69.7(3) ?
    Co1 O1 C1 O2 . . . . 3.0(3) ?
    Co1 O1 C1 C2 . . . . -175.3(2) ?
    Co1 O2 C1 O1 . . . . -3.2(3) ?
    Co1 O2 C1 C2 . . . . 175.1(2) ?
    O1 C1 C2 C7 . . . . 5.8(4) ?
    O2 C1 C2 C7 . . . . -172.5(2) ?
    O1 C1 C2 C3 . . . . -175.7(2) ?
    O2 C1 C2 C3 . . . . 6.0(4) ?
    C7 C2 C3 C4 . . . . -1.3(4) ?
    C1 C2 C3 C4 . . . . -179.8(2) ?
    C2 C3 C4 C5 . . . . 1.0(4) ?
    C3 C4 C5 C6 . . . . 0.2(4) ?
    C4 C5 C6 C7 . . . . -1.1(4) ?
    C4 C5 C6 C8 . . . . 174.7(3) ?
    C5 C6 C7 C2 . . . . 0.8(4) ?
    C8 C6 C7 C2 . . . . -175.1(2) ?
    C3 C2 C7 C6 . . . . 0.4(4) ?
    C1 C2 C7 C6 . . . . 178.9(2) ?
    C5 C6 C8 C10 . . . . 74.1(4) ?
    C7 C6 C8 C10 . . . . -110.3(3) ?
    C5 C6 C8 C9 . . . . -104.9(3) ?
    C7 C6 C8 C9 . . . . 70.8(3) ?
    C6 C8 C10 C12 . . . . -1.7(4) ?
    C9 C8 C10 C12 . . . . 177.1(3) ?
    C6 C8 C10 C11 . . . . 179.9(3) ?
    C9 C8 C10 C11 . . . . -1.3(5) ?
    C8 C10 C12 C13 . . . . 72.2(4) ?
    C11 C10 C12 C13 . . . . -109.3(3) ?
    C8 C10 C12 C18 . . . . -109.3(3) ?
    C11 C10 C12 C18 . . . . 69.2(4) ?
    C18 C12 C13 C14 . . . . 0.4(4) ?
    C10 C12 C13 C14 . . . . 178.9(3) ?
    C12 C13 C14 C15 . . . . 1.1(5) ?
    C13 C14 C15 C16 . . . . -1.1(5) ?
    C14 C15 C16 C18 . . . . -0.3(4) ?
    C14 C15 C16 C17 . . . . -179.5(3) ?
    Co1 O4 C17 O3 2_556 . . . -2.0(3) ?
    Co1 O4 C17 C16 2_556 . . . 176.9(2) ?
    Co1 O3 C17 O4 2_556 . . . 2.0(3) ?
    Co1 O3 C17 C16 2_556 . . . -177.0(2) ?
    C15 C16 C17 O4 . . . . -3.1(4) ?
    C18 C16 C17 O4 . . . . 177.8(3) ?
    C15 C16 C17 O3 . . . . 175.9(2) ?
    C18 C16 C17 O3 . . . . -3.3(4) ?
    C15 C16 C18 C12 . . . . 1.8(4) ?
    C17 C16 C18 C12 . . . . -179.0(2) ?
    C13 C12 C18 C16 . . . . -1.8(4) ?
    C10 C12 C18 C16 . . . . 179.6(3) ?
    C23 N1 C19 C20 . . . . 0.8(4) ?
    Co1 N1 C19 C20 . . . . 178.3(2) ?
    N1 C19 C20 C21 . . . . -1.0(5) ?
    C19 C20 C21 C22 . . . . 0.5(5) ?
    C20 C21 C22 C23 . . . . 0.2(5) ?
    C19 N1 C23 C22 . . . . -0.1(4) ?
    Co1 N1 C23 C22 . . . . -177.9(2) ?
    C19 N1 C23 C24 . . . . 179.6(2) ?
    Co1 N1 C23 C24 . . . . 1.8(3) ?
    C21 C22 C23 N1 . . . . -0.4(4) ?
    C21 C22 C23 C24 . . . . 180.0(3) ?
    C28 N2 C24 C25 . . . . 1.0(4) ?
    Co1 N2 C24 C25 . . . . 179.2(2) ?
    C28 N2 C24 C23 . . . . -179.6(2) ?
    Co1 N2 C24 C23 . . . . -1.4(3) ?
    N1 C23 C24 N2 . . . . -0.3(3) ?
    C22 C23 C24 N2 . . . . 179.4(3) ?
    N1 C23 C24 C25 . . . . 179.1(3) ?
    C22 C23 C24 C25 . . . . -1.2(4) ?
    N2 C24 C25 C26 . . . . -2.5(4) ?
    C23 C24 C25 C26 . . . . 178.2(3) ?
    C24 C25 C26 C27 . . . . 1.5(5) ?
    C25 C26 C27 C28 . . . . 0.8(5) ?
    C24 N2 C28 C27 . . . . 1.5(4) ?
    Co1 N2 C28 C27 . . . . -176.5(2) ?
    C26 C27 C28 N2 . . . . -2.4(5) ?
loop_
    _geom_hbond_atom_site_label_D
    _geom_hbond_atom_site_label_H
    _geom_hbond_atom_site_label_A
    _geom_hbond_site_symmetry_A
    _geom_hbond_distance_DH
    _geom_hbond_distance_HA
    _geom_hbond_distance_DA
    _geom_hbond_angle_DHA
    _geom_hbond_publ_flag
    O1w H11 O1 . 0.84 1.98 2.812(5) 173 yes
