# Supplementary material for: catena-Poly[[[(2,2′-bipyridine-κ2 N,N′)cobalt(II)]-μ-(E)-3,3′-(but-2-ene-2,3-di­yl)dibenzoato-κ4 O,O′:O′′,O′′′] hemihydrate]
Source: Acta Crystallogr Sect E Struct Rep Online. 2011 Oct 22;67(Pt 11):m1546. doi: 10.1107/S1600536811041699 (PMC3246969; doi:10.1107/S1600536811041699)
Supplement: Supplementary file 2 [file e-67-m1546-Isup2.hkl]

# 
# h,k,l, Fc-squared, Fo-squared, sigma(Fo-squared) and status flag 
# 
data_I
_shelx_title '  P21/n' 
_shelx_refln_list_code          4 
_shelx_F_calc_maximum      208.04 
_exptl_crystal_F_000      1072.00 
_reflns_d_resolution_high  0.7697 
 
loop_ 
 _symmetry_equiv_pos_as_xyz 
 'x, y, z' 
 '-x+1/2, y+1/2, -z+1/2' 
 '-x, -y, -z' 
 'x-1/2, -y-1/2, z-1/2' 
 
_cell_length_a     8.7028 
_cell_length_b    19.8716 
_cell_length_c    14.5181 
_cell_angle_alpha  90.000 
_cell_angle_beta   97.845 
_cell_angle_gamma  90.000 
 
_shelx_F_squared_multiplier     1.000 
 
loop_ 
 _refln_index_h 
 _refln_index_k 
 _refln_index_l 
 _refln_F_squared_calc 
 _refln_F_squared_meas 
 _refln_F_squared_sigma 
 _refln_observed_status 
   2   0   0     2293.24     2371.49     41.34 o 
   4   0   0     8587.70     8863.76    246.41 o 
   6   0   0      130.03      144.00     16.84 o 
   8   0   0      414.95      403.65     33.99 o 
  10   0   0        6.77      -25.18     23.92 o 
   1   1   0       92.55      119.51      5.80 o 
   2   1   0       37.78       42.73      4.47 o 
   3   1   0     4322.32     4349.95     51.37 o 
   4   1   0       61.09      101.92      9.39 o 
   5   1   0      148.17      125.94      9.87 o 
   6   1   0       64.12       65.14      9.24 o 
   7   1   0      600.44      586.76     21.21 o 
   8   1   0      559.32      568.74     26.20 o 
   9   1   0      277.33      296.46     39.93 o 
  10   1   0       12.23       -8.87     18.04 o 
  11   1   0       79.59       69.04     23.85 o 
   0   2   0     4275.68     4563.73     93.47 o 
   1   2   0     8066.66     8545.69    120.00 o 
   2   2   0    14255.26    14873.50    134.70 o 
   3   2   0     9035.35     9182.67     87.22 o 
   4   2   0      176.75      229.11     11.86 o 
   5   2   0        2.32       10.30      5.90 o 
   6   2   0      602.38      573.96     19.06 o 
   7   2   0      148.36      154.11     15.96 o 
   8   2   0       29.47       13.48     19.89 o 
   9   2   0       39.93       58.13     15.36 o 
  10   2   0       40.03       66.73     42.43 o 
  11   2   0       17.42       21.87     22.18 o 
   1   3   0     9746.48     9847.49    116.11 o 
   2   3   0      846.50      890.70     16.34 o 
   3   3   0     6753.34     6959.53     78.20 o 
   4   3   0     1631.03     1628.33     32.01 o 
   5   3   0      239.95      237.09     14.25 o 
   6   3   0     1597.84     1645.02     37.63 o 
   7   3   0        0.76        1.93      9.86 o 
   8   3   0      386.94      389.68     23.81 o 
   9   3   0       25.52       27.12     16.58 o 
  10   3   0      205.75      179.61     26.80 o 
  11   3   0       49.24       17.64     35.75 o 
   0   4   0      649.64      757.54     27.62 o 
   1   4   0       70.06       35.49      5.61 o 
   2   4   0      480.89      560.81     24.47 o 
   3   4   0     3217.37     3129.89     44.35 o 
   4   4   0      955.77      902.40     24.41 o 
   5   4   0     1309.49     1112.35     28.37 o 
   6   4   0      438.19      422.69     20.26 o 
   7   4   0       91.48       87.56     13.47 o 
   8   4   0      253.03      238.10     22.56 o 
   9   4   0      137.71      126.98     18.30 o 
  10   4   0        0.01       -3.13     14.11 o 
  11   4   0        2.45       15.04     20.71 o 
   1   5   0    23204.21    23358.75    269.28 o 
   2   5   0      448.41      415.22     18.81 o 
   3   5   0     1057.67     1034.74     24.59 o 
   4   5   0        9.12        5.09      6.47 o 
   5   5   0       31.44       31.87      8.81 o 
   6   5   0     1197.99     1123.17     31.20 o 
   7   5   0     1418.71     1263.23     54.13 o 
   8   5   0      305.13      309.89     21.66 o 
   9   5   0        2.43       -4.88     12.37 o 
  10   5   0       53.09       45.63     20.75 o 
   0   6   0    18990.69    19400.63    384.69 o 
   1   6   0       61.71       64.50      8.80 o 
   2   6   0      481.04      416.98     12.90 o 
   3   6   0      222.14      210.84     17.16 o 
   4   6   0     3400.26     3333.37     53.97 o 
   5   6   0     1434.19     1459.19     33.78 o 
   6   6   0      295.45      269.45     17.96 o 
   7   6   0      518.32      501.84     33.77 o 
   8   6   0      196.83      202.74     19.69 o 
   9   6   0       48.49       38.22     14.25 o 
  10   6   0        0.29        0.52     14.11 o 
   1   7   0     1126.98     1272.23     34.55 o 
   2   7   0     1182.66     1260.71     26.02 o 
   3   7   0      461.36      447.80     27.32 o 
   4   7   0      532.86      541.33     19.23 o 
   5   7   0      937.83      890.75     26.39 o 
   6   7   0        4.10       14.03     11.80 o 
   7   7   0       32.57       20.66     11.33 o 
   8   7   0      257.06      276.96     21.92 o 
   9   7   0      477.91      445.18     27.90 o 
  10   7   0       49.37       33.83     18.58 o 
   0   8   0    18540.76    18239.38    261.88 o 
   1   8   0      739.06      765.96     15.93 o 
   2   8   0     7490.26     7585.46     96.83 o 
   3   8   0      910.61      990.34     24.89 o 
   4   8   0     3046.48     3047.70     52.24 o 
   5   8   0      230.07      237.29     16.29 o 
   6   8   0     1007.99      996.93     30.97 o 
   7   8   0       89.85      110.46     18.69 o 
   8   8   0       26.21       22.60     12.99 o 
   9   8   0      147.91      119.30     18.33 o 
  10   8   0        0.13        6.48     15.48 o 
   1   9   0     1963.35     1959.33     43.17 o 
   2   9   0     1268.56     1397.36     36.98 o 
   3   9   0     2629.98     2494.40     47.14 o 
   4   9   0       23.87       53.10     23.31 o 
   5   9   0      147.71      142.93     14.14 o 
   6   9   0       42.87       33.32     11.40 o 
   7   9   0      927.35      931.75     52.59 o 
   8   9   0      143.36      140.48     25.23 o 
   9   9   0      152.32      147.01     34.94 o 
  10   9   0       10.46      -20.21     14.17 o 
   0  10   0      417.54      366.85     28.79 o 
   1  10   0     4386.28     4413.70     55.12 o 
   2  10   0      802.32      736.16     35.68 o 
   3  10   0     1761.93     1652.78     28.83 o 
   4  10   0      816.16      716.88     27.52 o 
   5  10   0       85.98       68.85     11.84 o 
   6  10   0        0.76      -10.80     10.10 o 
   7  10   0       91.70       98.00     14.98 o 
   8  10   0        9.33        3.97     12.79 o 
   9  10   0        5.99       -6.19     13.10 o 
  10  10   0        2.56       -0.78     14.46 o 
   1  11   0      114.26      116.62      8.90 o 
   2  11   0      108.40      110.34     16.83 o 
   3  11   0       11.76       15.73      6.74 o 
   4  11   0     1025.09      939.45     28.38 o 
   5  11   0        5.45        5.75      9.35 o 
   6  11   0      691.70      706.03     27.96 o 
   7  11   0       15.08       14.57     11.64 o 
   8  11   0      785.62      862.71     34.54 o 
   9  11   0       79.22       87.36     22.77 o 
  10  11   0       20.66       25.98     16.92 o 
   0  12   0       15.91       27.36     12.70 o 
   1  12   0      930.71      916.09     20.87 o 
   2  12   0      523.95      543.16     47.86 o 
   3  12   0      259.16      259.72     17.75 o 
   4  12   0       92.90       81.67     19.01 o 
   5  12   0      565.65      573.65     37.66 o 
   6  12   0        0.29        0.73     10.37 o 
   7  12   0       13.79        6.49     11.79 o 
   8  12   0        1.43       11.00     13.56 o 
   9  12   0        7.81       10.83     15.09 o 
   1  13   0      351.54      340.05     18.08 o 
   2  13   0      104.12      110.00     14.23 o 
   3  13   0       50.30       47.69     13.61 o 
   4  13   0      144.73      163.71     15.82 o 
   5  13   0      225.31      215.38     18.27 o 
   6  13   0       84.36       78.28     14.30 o 
   7  13   0       72.26       65.95     15.47 o 
   8  13   0       37.72       43.99     15.66 o 
   9  13   0       44.47       38.89     16.84 o 
   0  14   0      564.77      650.84     42.67 o 
   1  14   0        3.54       -0.45      8.39 o 
   2  14   0     1230.57     1270.79     33.31 o 
   3  14   0       25.56       38.89     14.43 o 
   4  14   0      616.36      607.12     26.27 o 
   5  14   0       89.40       80.84     16.02 o 
   6  14   0      156.12      186.14     40.91 o 
   7  14   0       19.87       10.51     12.43 o 
   8  14   0        8.28       -3.17     13.67 o 
   9  14   0       12.47       15.19     15.99 o 
   1  15   0      456.45      506.99     29.57 o 
   2  15   0      122.13      123.22     14.39 o 
   3  15   0      313.55      241.35     23.68 o 
   4  15   0      143.54      159.09     17.74 o 
   5  15   0       65.84      118.84     19.39 o 
   6  15   0        8.93       13.99     12.09 o 
   7  15   0       63.72       71.81     16.21 o 
   8  15   0        2.16        4.03     14.82 o 
   9  15   0       83.88       83.73     27.03 o 
   0  16   0      725.29      738.01     49.11 o 
   1  16   0      674.65      705.70     34.98 o 
   2  16   0      313.64      341.76     27.10 o 
   3  16   0       30.82       46.03     15.62 o 
   4  16   0      682.20      714.46     44.95 o 
   5  16   0       30.27        6.05     11.82 o 
   6  16   0       83.66      100.29     26.23 o 
   7  16   0       29.48       31.83     20.12 o 
   8  16   0        3.10       10.22     14.61 o 
   1  17   0      794.82      818.45     38.05 o 
   2  17   0       60.83       52.25     16.84 o 
   3  17   0        6.83        8.93     16.99 o 
   4  17   0        5.12       22.76     15.39 o 
   5  17   0      411.52      403.84     45.65 o 
   6  17   0       13.93       11.65     13.15 o 
   7  17   0       14.27        4.63     30.55 o 
   8  17   0       80.29       43.06     17.29 o 
   0  18   0      146.22      134.67     31.32 o 
   1  18   0      381.81      377.12     29.85 o 
   2  18   0        8.23        0.25     13.11 o 
   3  18   0       73.42       97.99     20.44 o 
   4  18   0      144.30      154.64     25.14 o 
   5  18   0       55.15       77.95     20.56 o 
   6  18   0       76.78       63.79     20.01 o 
   7  18   0       14.14        3.85     15.00 o 
   8  18   0       15.39       45.83     20.49 o 
   1  19   0       50.05       71.62     18.84 o 
   2  19   0      264.47      275.80     28.31 o 
   3  19   0       58.02       31.07     24.84 o 
   4  19   0      239.38      230.46     28.15 o 
   5  19   0       43.94       22.91     17.50 o 
   6  19   0      133.08      135.64     27.99 o 
   7  19   0       19.76       18.52     19.68 o 
   0  20   0       11.59      -26.88     17.92 o 
   1  20   0      344.32      424.46     75.66 o 
   2  20   0        0.29       17.91     16.56 o 
   3  20   0       60.31       67.16     19.36 o 
   4  20   0       71.26       57.70     19.17 o 
   5  20   0        0.53       34.09     19.17 o 
   6  20   0        0.06        5.47     17.97 o 
   7  20   0       10.08        1.52     26.32 o 
   1  21   0       27.71       52.20     19.48 o 
   2  21   0       28.80        1.14     15.42 o 
   3  21   0       12.70       -9.10     17.36 o 
   4  21   0       59.80       65.36     28.79 o 
   5  21   0       28.21       20.80     19.89 o 
   6  21   0        1.91       28.77     20.26 o 
   0  22   0      187.23      280.12     44.98 o 
   1  22   0        8.92       16.02     17.02 o 
   2  22   0      110.05       99.57     22.65 o 
   3  22   0        1.71       35.31     35.28 o 
   4  22   0       51.46       46.89     20.78 o 
   5  22   0        2.11       13.06     19.03 o 
   1  23   0        8.75      -27.87     20.10 o 
   2  23   0        0.60       10.12     16.81 o 
   3  23   0        8.07       15.41     20.60 o 
   4  23   0        2.99       -0.47     19.31 o 
   5  23   0       25.17       83.56     34.84 o 
   0  24   0       32.79       53.89     29.40 o 
   1  24   0        0.52      -16.29     27.90 o 
   2  24   0        8.21       37.19     20.58 o 
   3  24   0       70.91       66.68     24.26 o 
   4  24   0       67.05       99.87     37.54 o 
   1  25   0       26.95       38.43     22.45 o 
   2  25   0       12.36       48.37     32.54 o 
 -11   0   1       34.12      -12.35     30.23 o 
  -9   0   1       69.05       77.12     30.06 o 
  -7   0   1      334.78      324.18     35.75 o 
  -5   0   1     6495.51     6491.09    111.72 o 
  -3   0   1     1977.04     2117.76     42.05 o 
  -1   0   1     4363.89     5043.46    102.52 o 
   3   0   1     3461.14     3956.71     58.63 o 
   5   0   1       76.40      103.84     10.86 o 
   7   0   1      132.09      144.60     25.45 o 
   9   0   1        6.54       -0.52     15.51 o 
  11   0   1       47.19       52.15     30.19 o 
 -11   1   1       18.46      -11.69     20.68 o 
 -10   1   1      126.61       99.45     24.05 o 
  -9   1   1       89.18       86.04     20.93 o 
  -8   1   1      108.28      148.65     21.50 o 
  -7   1   1      546.79      572.66     27.63 o 
  -6   1   1      184.00      188.58     15.36 o 
  -5   1   1       28.73        7.01      7.50 o 
  -4   1   1       33.00       32.03      9.51 o 
  -3   1   1     1979.66     1963.31     32.51 o 
  -2   1   1    13766.81    14625.74    168.26 o 
  -1   1   1      380.03      354.00      9.92 o 
   0   1   1    17109.04    17234.14    344.41 o 
   1   1   1       59.51       73.34      5.44 o 
   2   1   1    29082.43    29867.81    420.47 o 
   3   1   1     9587.50     9783.49     92.92 o 
   4   1   1     4053.42     4074.58     42.26 o 
   5   1   1     1115.73     1045.81     18.34 o 
   6   1   1      975.67     1003.47     24.52 o 
   7   1   1       20.65       -0.20     11.91 o 
   8   1   1      429.40      403.75     23.85 o 
   9   1   1       31.91       23.90     14.21 o 
  10   1   1       94.79       70.34     22.00 o 
  11   1   1        5.79        8.87     21.24 o 
 -11   2   1        0.24      -21.16     20.16 o 
 -10   2   1       10.26      -25.37     16.91 o 
  -9   2   1      303.29      333.82     30.88 o 
  -8   2   1      311.33      329.79     32.04 o 
  -7   2   1      106.78       94.19     13.94 o 
  -6   2   1     3013.92     2878.36     53.00 o 
  -5   2   1        5.98        6.67      7.07 o 
  -4   2   1     1446.88     1391.62     28.86 o 
  -3   2   1      940.48      868.40     19.67 o 
  -2   2   1    15853.61    16193.00    186.12 o 
  -1   2   1      676.77      845.76     21.77 o 
   0   2   1     1896.17     2084.96     32.93 o 
   1   2   1     4182.77     4182.04     56.46 o 
   2   2   1     8545.46     9132.14     85.40 o 
   3   2   1      114.60      121.21      7.33 o 
   4   2   1     3145.51     3109.38     37.27 o 
   5   2   1      254.52      248.33     10.52 o 
   6   2   1      583.37      537.55     16.71 o 
   7   2   1       32.46       30.51      9.03 o 
   8   2   1        7.19        6.00     11.18 o 
   9   2   1        1.65        2.49     12.85 o 
  10   2   1       62.85       44.29     16.81 o 
  11   2   1        7.55       24.31     32.27 o 
 -11   3   1       22.10       36.34     21.96 o 
 -10   3   1        5.51        6.69     17.86 o 
  -9   3   1      169.66      162.63     24.38 o 
  -8   3   1        7.52       11.08     11.39 o 
  -7   3   1        2.73       -7.17     10.46 o 
  -6   3   1      504.42      487.30     24.63 o 
  -5   3   1     1766.92     1801.83     36.87 o 
  -4   3   1      926.16     1009.04     29.15 o 
  -3   3   1     2161.25     2154.94     35.46 o 
  -2   3   1      440.31      413.54     12.27 o 
  -1   3   1    20977.19    20487.45    280.12 o 
   0   3   1     5683.26     5622.03     82.35 o 
   1   3   1     1661.29     1562.80     28.49 o 
   2   3   1      726.17      686.82     12.21 o 
   3   3   1     2388.05     2233.11     28.22 o 
   4   3   1     1769.66     1903.67     33.08 o 
   5   3   1     2754.76     2487.41     33.62 o 
   6   3   1      584.15      521.59     19.73 o 
   7   3   1      331.87      353.22     24.50 o 
   8   3   1       47.22       22.81     11.92 o 
   9   3   1      837.61      730.93     31.46 o 
  10   3   1       19.61       34.03     16.22 o 
  11   3   1       19.93      -40.91     27.27 o 
 -11   4   1        0.56      -17.03     19.88 o 
 -10   4   1      115.62      157.26     25.56 o 
  -9   4   1       10.19       17.62     24.68 o 
  -8   4   1      868.58      869.23     35.80 o 
  -7   4   1        1.81        2.89      9.75 o 
  -6   4   1      616.02      591.50     22.79 o 
  -5   4   1     2061.04     1885.65     45.34 o 
  -4   4   1     6215.10     5906.74     81.56 o 
  -3   4   1      387.49      434.39     14.90 o 
  -2   4   1       92.35      113.66      7.76 o 
  -1   4   1      713.59      785.28     20.11 o 
   0   4   1    30716.24    30623.30    440.46 o 
   1   4   1       93.74       95.30      6.56 o 
   2   4   1      375.28      347.96     10.95 o 
   3   4   1      168.52      184.89      7.91 o 
   4   4   1    13355.89    13659.56    130.96 o 
   5   4   1     1233.41     1209.81     23.02 o 
   6   4   1        2.80        6.71      9.01 o 
   7   4   1      115.06      131.13     15.42 o 
   8   4   1      103.80      135.46     26.64 o 
   9   4   1       18.32       24.99     15.12 o 
  10   4   1        1.09       10.11     14.64 o 
 -11   5   1       43.29       37.44     23.99 o 
 -10   5   1        4.72       -7.58     17.29 o 
  -9   5   1       50.61       74.22     16.01 o 
  -8   5   1        2.64       -0.40     10.69 o 
  -7   5   1      485.38      478.69     23.90 o 
  -6   5   1      679.71      632.88     39.74 o 
  -5   5   1      170.99      156.09     12.89 o 
  -4   5   1     1320.30     1359.34     39.44 o 
  -3   5   1     1088.99     1076.11     23.67 o 
  -2   5   1       34.93       39.41      6.26 o 
  -1   5   1     8808.07     8874.30    177.61 o 
   0   5   1    43282.15    42659.17    560.73 o 
   1   5   1     3604.11     3758.98     45.30 o 
   2   5   1       39.13       29.87      5.41 o 
   3   5   1     5523.75     5386.82     64.93 o 
   4   5   1      199.16      230.54     16.01 o 
   5   5   1      203.64      186.01     12.48 o 
   6   5   1      376.83      380.85     28.21 o 
   7   5   1      881.62      836.90     37.96 o 
   8   5   1      522.85      521.80     29.50 o 
   9   5   1       84.52       54.28     15.53 o 
  10   5   1        4.03       24.16     15.31 o 
 -10   6   1       55.59       48.06     21.07 o 
  -9   6   1       60.56       77.63     34.32 o 
  -8   6   1      117.69      159.86     20.78 o 
  -7   6   1      124.76      138.26     15.77 o 
  -6   6   1     1836.74     1725.45     42.30 o 
  -5   6   1     1352.01     1283.06     44.92 o 
  -4   6   1     2177.19     2115.77     39.66 o 
  -3   6   1     1220.76     1089.39     30.80 o 
  -2   6   1      174.04      218.34     13.27 o 
  -1   6   1     3493.49     3807.94     40.21 o 
   0   6   1    16021.57    16199.07    191.53 o 
   1   6   1      828.86      745.57     16.35 o 
   2   6   1     6714.46     6699.85     76.75 o 
   3   6   1     1340.84     1344.57     25.07 o 
   4   6   1        0.66        6.60      6.15 o 
   5   6   1       47.54       51.05      8.84 o 
   6   6   1        5.17        1.03      8.85 o 
   7   6   1      151.49      157.75     16.68 o 
   8   6   1      368.40      359.71     23.89 o 
   9   6   1       43.57       46.37     15.40 o 
  10   6   1        0.41       -1.47     16.28 o 
 -10   7   1       75.82      121.05     23.81 o 
  -9   7   1        7.03        6.94     13.19 o 
  -8   7   1      494.47      465.96     26.07 o 
  -7   7   1      996.41      898.41     56.55 o 
  -6   7   1      138.63      144.85     15.23 o 
  -5   7   1      257.99      296.99     36.46 o 
  -4   7   1      121.17      107.05     10.94 o 
  -3   7   1      131.23      150.93     10.90 o 
  -2   7   1     3659.53     3709.27     53.25 o 
  -1   7   1      786.30      779.06     15.06 o 
   0   7   1     3819.44     3812.98     55.70 o 
   1   7   1     1106.93     1163.37     25.37 o 
   2   7   1      154.96      116.20      8.60 o 
   3   7   1      379.59      348.40     13.62 o 
   4   7   1     2474.46     2404.99     39.11 o 
   5   7   1       33.61       41.15      8.68 o 
   6   7   1      172.65      184.80     16.05 o 
   7   7   1      444.44      482.04     24.22 o 
   8   7   1      831.50      779.23     31.58 o 
   9   7   1        0.27       -0.20     12.71 o 
  10   7   1       91.76       72.08     25.68 o 
 -10   8   1       14.89       20.66     15.83 o 
  -9   8   1      134.91      180.19     30.39 o 
  -8   8   1       51.75       38.77     13.17 o 
  -7   8   1     1058.61     1107.37     29.97 o 
  -6   8   1        2.23        0.68      9.11 o 
  -5   8   1      398.18      364.10     25.14 o 
  -4   8   1      284.24      311.12     20.14 o 
  -3   8   1     3287.59     3223.03     51.85 o 
  -2   8   1       68.39       37.70     12.72 o 
  -1   8   1       98.26      119.08      6.82 o 
   0   8   1      725.00      767.71     20.21 o 
   1   8   1     7401.02     7415.65     98.72 o 
   2   8   1      184.51      225.41     18.30 o 
   3   8   1       24.52        6.55      6.39 o 
   4   8   1        0.67        6.46      6.69 o 
   5   8   1      404.39      373.04     20.59 o 
   6   8   1       90.01      110.38     14.37 o 
   7   8   1      570.39      477.33     24.36 o 
   8   8   1       19.83       27.49     12.44 o 
   9   8   1        0.32        5.73     13.20 o 
  10   8   1        2.26        8.76     22.86 o 
 -10   9   1       38.79       62.93     17.73 o 
  -9   9   1        2.03        6.32     13.68 o 
  -8   9   1      315.20      275.97     22.66 o 
  -7   9   1      572.72      607.29     29.62 o 
  -6   9   1        2.12       11.40      9.99 o 
  -5   9   1      155.86      167.48     15.05 o 
  -4   9   1      371.19      377.02     19.93 o 
  -3   9   1      241.90      282.92     14.76 o 
  -2   9   1      652.36      677.54     19.19 o 
  -1   9   1     1932.23     2128.66     31.40 o 
   0   9   1      590.78      565.42     13.09 o 
   1   9   1     2412.12     2317.14     42.21 o 
   2   9   1     3051.21     3032.06     37.38 o 
   3   9   1     1077.80     1029.73     28.38 o 
   4   9   1      868.69      828.44     22.67 o 
   5   9   1       12.14       -3.00      9.35 o 
   6   9   1     2246.11     2271.53     55.84 o 
   7   9   1        6.92       11.00      9.80 o 
   8   9   1       39.15       52.79     14.41 o 
   9   9   1      105.71       99.44     18.15 o 
  10   9   1      109.28       86.97     25.71 o 
 -10  10   1       28.56       13.20     16.10 o 
  -9  10   1       22.83       28.25     14.72 o 
  -8  10   1       91.35       90.96     16.78 o 
  -7  10   1        1.47        3.15     10.86 o 
  -6  10   1      724.73      706.14     26.86 o 
  -5  10   1      363.70      368.76     39.62 o 
  -4  10   1     1367.03     1318.05     32.49 o 
  -3  10   1     2769.26     2705.74     41.73 o 
  -2  10   1     4946.70     4790.41     68.16 o 
  -1  10   1     4618.94     4571.29     61.30 o 
   0  10   1     8517.70     8667.90     87.08 o 
   1  10   1     2754.55     2974.65     51.53 o 
   2  10   1       57.54       54.77      6.31 o 
   3  10   1       35.61       46.83      8.78 o 
   4  10   1      287.45      323.14     17.76 o 
   5  10   1       46.72       40.07     12.40 o 
   6  10   1      132.83      146.77     16.66 o 
   7  10   1      179.25      184.09     26.42 o 
   8  10   1      142.68      140.63     28.25 o 
   9  10   1       19.33        5.54     14.32 o 
  10  10   1       11.69       33.15     21.75 o 
 -10  11   1        0.03       -0.55     16.11 o 
  -9  11   1       95.24      141.51     21.28 o 
  -8  11   1       11.34       16.41     11.38 o 
  -7  11   1        1.45      -14.53      9.69 o 
  -6  11   1        3.45       -4.47      9.52 o 
  -5  11   1      177.66      138.62     15.00 o 
  -4  11   1        4.62        6.42      8.02 o 
  -3  11   1        0.11        3.80      8.41 o 
  -2  11   1        8.08        7.39      6.04 o 
  -1  11   1     2547.18     2608.68     38.28 o 
   0  11   1      450.62      432.42     23.37 o 
   1  11   1      666.56      642.85     20.76 o 
   2  11   1        8.42        5.35      6.22 o 
   3  11   1     3591.41     3435.96     76.70 o 
   4  11   1      169.58      185.02     21.55 o 
   5  11   1      338.84      353.85     49.66 o 
   6  11   1      117.98      105.91     19.33 o 
   7  11   1      976.90     1015.59     38.99 o 
   8  11   1        7.63       13.18     13.02 o 
   9  11   1       93.91      148.17     22.34 o 
  10  11   1        0.24       16.75     21.35 o 
  -9  12   1        3.09       26.32     16.19 o 
  -8  12   1      145.91      198.90     36.23 o 
  -7  12   1      128.51      173.96     19.34 o 
  -6  12   1      570.28      626.74     39.99 o 
  -5  12   1       39.30       42.62     11.54 o 
  -4  12   1     2220.17     2233.17     38.59 o 
  -3  12   1      906.02      908.86     25.82 o 
  -2  12   1     1678.42     1658.36     34.07 o 
  -1  12   1       25.59       31.64      7.29 o 
   0  12   1     4813.47     4732.96     59.95 o 
   1  12   1     1148.51     1086.98     28.52 o 
   2  12   1      493.72      509.82     56.70 o 
   3  12   1      361.67      376.68     18.99 o 
   4  12   1       32.40       34.94     11.98 o 
   5  12   1       92.45       76.31     13.03 o 
   6  12   1      250.00      264.91     33.90 o 
   7  12   1       46.34       56.02     15.34 o 
   8  12   1      118.22      123.50     15.39 o 
   9  12   1        0.37       -6.15     14.05 o 
  -9  13   1       15.60       23.34     16.24 o 
  -8  13   1       43.28       38.22     15.19 o 
  -7  13   1       66.50       70.51     14.86 o 
  -6  13   1      121.98      108.23     15.79 o 
  -5  13   1        0.57       -0.77     10.01 o 
  -4  13   1        1.28      -12.66      8.44 o 
  -3  13   1        0.07       -1.76     11.40 o 
  -2  13   1      138.61      138.57     10.97 o 
  -1  13   1      293.77      311.05     14.42 o 
   0  13   1     2775.55     2931.42     63.46 o 
   1  13   1        7.28       15.69      8.84 o 
   2  13   1       66.63       35.30     20.88 o 
   3  13   1      195.38      201.82     16.33 o 
   4  13   1      557.68      569.62     24.18 o 
   5  13   1      233.74      252.60     25.10 o 
   6  13   1      301.57      296.94     21.82 o 
   7  13   1       42.35       53.92     15.19 o 
   8  13   1      144.55      169.05     21.24 o 
   9  13   1       37.59       45.31     22.61 o 
  -9  14   1       55.44       66.16     18.93 o 
  -8  14   1        0.15       -0.76     13.27 o 
  -7  14   1      227.74      220.59     21.68 o 
  -6  14   1      127.65      168.68     28.08 o 
  -5  14   1      140.04      141.74     16.15 o 
  -4  14   1     1143.09     1115.09     41.87 o 
  -3  14   1      696.12      697.92     25.54 o 
  -2  14   1       78.71       96.43     12.21 o 
  -1  14   1      120.18      140.10     13.98 o 
   0  14   1      485.20      473.62     21.28 o 
   1  14   1      397.08      441.48     20.92 o 
   2  14   1       51.99       48.13     13.84 o 
   3  14   1      796.91      821.08     28.16 o 
   4  14   1      183.24      224.65     18.51 o 
   5  14   1       79.38       79.88     14.27 o 
   6  14   1      110.08      109.58     16.19 o 
   7  14   1        1.78      -12.76     12.19 o 
   8  14   1       31.69       44.29     15.71 o 
   9  14   1        1.55       -8.26     22.99 o 
  -9  15   1        2.06       17.97     19.31 o 
  -8  15   1       48.28       72.60     17.03 o 
  -7  15   1        7.68        5.80     13.38 o 
  -6  15   1       11.01       27.86     12.79 o 
  -5  15   1        9.74        7.53     11.14 o 
  -4  15   1        3.68       -4.31     11.70 o 
  -3  15   1       67.19       63.07     19.77 o 
  -2  15   1      318.43      351.21     26.36 o 
  -1  15   1      312.16      382.67     26.45 o 
   0  15   1      237.02      179.81     20.62 o 
   1  15   1       35.62       40.93     10.78 o 
   2  15   1      135.12      102.44     14.16 o 
   3  15   1      143.48      155.41     20.62 o 
   4  15   1      749.91      746.81     28.66 o 
   5  15   1      166.40      166.83     17.76 o 
   6  15   1      251.65      250.04     31.49 o 
   7  15   1       12.26       -0.01     13.36 o 
   8  15   1       56.47       56.50     17.51 o 
   9  15   1        7.49       11.40     28.93 o 
  -8  16   1       11.30        4.69     14.34 o 
  -7  16   1       35.59       53.76     16.01 o 
  -6  16   1       41.02       52.21     14.59 o 
  -5  16   1      267.83      275.72     21.87 o 
  -4  16   1       14.00       14.44     14.27 o 
  -3  16   1      509.15      526.14     38.06 o 
  -2  16   1       26.33       28.49     14.56 o 
  -1  16   1      206.28      266.89     25.00 o 
   0  16   1       51.34       31.29     14.51 o 
   1  16   1      216.07      240.60     23.70 o 
   2  16   1        0.29       10.93     10.90 o 
   3  16   1       52.70       77.63     16.95 o 
   4  16   1       90.23       84.49     14.90 o 
   5  16   1       36.17       53.65     14.10 o 
   6  16   1        1.03      -17.54     11.70 o 
   7  16   1       21.78       26.31     14.49 o 
   8  16   1        7.58        0.71     15.37 o 
  -8  17   1       52.18       57.10     18.21 o 
  -7  17   1        0.76       -4.23     17.73 o 
  -6  17   1       39.63       29.90     13.88 o 
  -5  17   1        2.78       14.36     12.13 o 
  -4  17   1       67.90       49.08     20.25 o 
  -3  17   1        2.26        1.00     13.28 o 
  -2  17   1        1.25       -7.04     11.99 o 
  -1  17   1       25.48       35.65     26.92 o 
   0  17   1      455.57      553.64     33.33 o 
   1  17   1      224.46      297.00     69.46 o 
   2  17   1      184.17      154.00     21.29 o 
   3  17   1       73.18       83.66     18.64 o 
   4  17   1       68.71       61.90     14.33 o 
   5  17   1      101.52      121.77     21.66 o 
   6  17   1      167.53      181.73     20.54 o 
   7  17   1        1.11       10.66     14.17 o 
   8  17   1       61.32       42.48     24.25 o 
  -8  18   1       35.59       26.87     18.91 o 
  -7  18   1        7.85      -14.13     12.96 o 
  -6  18   1      215.87      266.68     30.50 o 
  -5  18   1      177.20      270.95     29.58 o 
  -4  18   1       50.99       38.51     22.27 o 
  -3  18   1       26.00        9.02     14.95 o 
  -2  18   1      470.72      549.96     34.94 o 
  -1  18   1      430.40      471.19     32.28 o 
   0  18   1     1481.71     1408.92     50.49 o 
   1  18   1        2.81       14.43     22.10 o 
   2  18   1       19.98       17.58     20.62 o 
   3  18   1        0.09       12.54     14.64 o 
   4  18   1       61.10       53.36     26.49 o 
   5  18   1       18.07       18.67     13.75 o 
   6  18   1        0.46      -17.80     11.87 o 
   7  18   1        5.07       12.44     14.76 o 
  -7  19   1        1.55        6.19     18.13 o 
  -6  19   1       20.23       18.67     18.49 o 
  -5  19   1        1.26      -19.62     15.57 o 
  -4  19   1        0.17       -4.36     14.89 o 
  -3  19   1      163.10      125.11     22.27 o 
  -2  19   1       42.78       14.36     19.83 o 
  -1  19   1      375.24      362.47     30.67 o 
   0  19   1       80.66       64.28     18.19 o 
   1  19   1      189.91      221.62     41.06 o 
   2  19   1        1.58        3.41     14.26 o 
   3  19   1      352.07      430.51     45.13 o 
   4  19   1       13.81       14.23     16.89 o 
   5  19   1       70.54       92.82     21.70 o 
   6  19   1        1.01        9.53     13.81 o 
   7  19   1       25.75       41.23     18.19 o 
  -7  20   1       13.51       26.32     28.32 o 
  -6  20   1       50.21       65.23     22.34 o 
  -5  20   1        0.87      -11.95     15.88 o 
  -4  20   1      202.55      280.77     42.21 o 
  -3  20   1      112.76      166.30     25.59 o 
  -2  20   1      336.95      333.01     37.91 o 
  -1  20   1       93.65       75.65     19.77 o 
   0  20   1      455.83      494.70     56.11 o 
   1  20   1       97.45      100.81     20.74 o 
   2  20   1       76.04       83.41     26.05 o 
   3  20   1       50.25       69.89     20.63 o 
   4  20   1        0.09        3.89     16.61 o 
   5  20   1        5.53       15.85     17.53 o 
   6  20   1        1.10        4.55     17.92 o 
  -6  21   1      106.37      114.47     49.17 o 
  -5  21   1       36.97       31.09     19.73 o 
  -4  21   1       80.15       86.87     22.07 o 
  -3  21   1        8.97       17.70     17.26 o 
  -2  21   1       19.82       27.10     16.89 o 
  -1  21   1       21.96       18.53     16.67 o 
   0  21   1      189.26      151.36     24.03 o 
   1  21   1       47.31       46.96     18.61 o 
   2  21   1       36.85       58.63     19.51 o 
   3  21   1       54.53       23.61     17.65 o 
   4  21   1       66.90       65.92     31.97 o 
   5  21   1       63.21       58.41     41.37 o 
   6  21   1       41.57       38.36     26.32 o 
  -5  22   1      148.67      136.40     27.45 o 
  -4  22   1        7.78       25.03     19.63 o 
  -3  22   1       29.56       35.36     20.08 o 
  -2  22   1       17.74       -8.50     15.37 o 
  -1  22   1      128.10      166.80     33.80 o 
   0  22   1        7.42       -4.73     15.48 o 
   1  22   1       56.19      103.30     22.47 o 
   2  22   1        6.98       24.04     18.70 o 
   3  22   1       20.57       23.54     19.12 o 
   4  22   1       16.87       19.41     19.06 o 
   5  22   1        2.85      -12.00     19.27 o 
  -5  23   1        3.57       17.22     29.53 o 
  -4  23   1        1.07       -6.31     18.91 o 
  -3  23   1       10.23       36.36     38.65 o 
  -2  23   1        8.15       56.58     20.71 o 
  -1  23   1        0.02       10.81     18.33 o 
   0  23   1        3.16       -7.44     16.86 o 
   1  23   1        0.19      -15.71     15.89 o 
   2  23   1       30.60       19.81     17.26 o 
   3  23   1       34.40       90.35     34.51 o 
   4  23   1       16.88       82.53     25.01 o 
  -4  24   1       29.32        8.48     27.79 o 
  -3  24   1       96.62      127.97     27.16 o 
  -2  24   1        0.21      -19.44     16.80 o 
  -1  24   1        0.65       13.61     18.56 o 
   0  24   1        1.08        5.24     25.29 o 
   1  24   1        2.52       -8.30     22.23 o 
   2  24   1       25.55       52.44     21.04 o 
   3  24   1        8.26        7.01     20.08 o 
   4  24   1       14.69       47.02     29.53 o 
  -2  25   1       20.80       30.28     21.86 o 
  -1  25   1       21.28        6.17     19.13 o 
   0  25   1        0.26        4.47     24.86 o 
   1  25   1        4.20       -5.57     19.39 o 
   2  25   1       19.43      -19.27     26.84 o 
 -10   0   2      225.53      284.43     44.19 o 
  -8   0   2     1024.53      990.29     58.46 o 
  -6   0   2     4541.89     4609.10    126.88 o 
  -4   0   2     5173.25     5153.81    124.01 o 
  -2   0   2       13.61       23.58      8.92 o 
   0   0   2     6412.59     6462.67    129.88 o 
   2   0   2     2974.36     3219.52     53.28 o 
   4   0   2      322.27      324.65     18.25 o 
   6   0   2      466.79      456.82     25.32 o 
   8   0   2     1128.03     1009.29     54.02 o 
  10   0   2       55.18       72.41     26.84 o 
 -11   1   2       34.87       14.27     27.66 o 
 -10   1   2       17.15       -9.49     16.91 o 
  -9   1   2        0.17       -0.27     17.02 o 
  -8   1   2        3.73      -19.97     13.32 o 
  -7   1   2       41.33       27.89     14.49 o 
  -6   1   2      251.44      253.78     21.33 o 
  -5   1   2      389.31      331.75     20.55 o 
  -4   1   2      137.68      141.90     13.28 o 
  -3   1   2      119.78      131.06     10.96 o 
  -2   1   2     1862.92     2046.62     61.22 o 
  -1   1   2     7352.25     7454.94    105.76 o 
   0   1   2    24035.14    25530.21    507.39 o 
   1   1   2    22983.53    23260.36    229.85 o 
   2   1   2       75.87       94.11     11.11 o 
   3   1   2    12607.98    12742.34    156.79 o 
   4   1   2    12573.04    13637.20    183.82 o 
   5   1   2      432.73      389.00     12.18 o 
   6   1   2      236.91      201.09     11.82 o 
   7   1   2      146.93      172.89     13.54 o 
   8   1   2        4.62       -0.76      9.75 o 
   9   1   2      248.12      210.37     19.99 o 
  10   1   2        3.66       11.68     17.39 o 
 -11   2   2        0.61      -13.93     18.76 o 
 -10   2   2      385.59      336.92     33.48 o 
  -9   2   2      282.04      295.99     88.17 o 
  -8   2   2      466.42      560.00     33.43 o 
  -7   2   2      411.03      425.08     27.95 o 
  -6   2   2      538.07      518.18     21.95 o 
  -5   2   2     1637.71     1660.33     35.75 o 
  -4   2   2      775.81      682.86     51.23 o 
  -3   2   2      565.41      555.32     18.81 o 
  -2   2   2    10452.20    10624.94    152.63 o 
  -1   2   2       25.03       27.67      8.57 o 
   0   2   2    12314.80    13027.83    183.09 o 
   1   2   2     2924.78     3073.87     41.32 o 
   2   2   2      866.11      816.65     13.17 o 
   3   2   2     1156.42     1216.19     21.44 o 
   4   2   2     1782.87     1659.66     27.72 o 
   5   2   2      730.18      684.90     17.62 o 
   6   2   2        1.84        4.18      6.71 o 
   7   2   2      379.28      397.24     18.33 o 
   8   2   2       41.01       62.27     11.46 o 
   9   2   2      232.37      216.18     20.55 o 
  10   2   2       65.76       69.61     21.74 o 
 -11   3   2        4.09      -29.66     19.77 o 
 -10   3   2       19.48      -19.66     17.28 o 
  -9   3   2        4.23       10.15     15.66 o 
  -8   3   2      117.24       80.74     18.57 o 
  -7   3   2      494.74      511.14     35.25 o 
  -6   3   2     1047.04     1073.10     30.33 o 
  -5   3   2        2.39        5.97      7.55 o 
  -4   3   2       56.83       37.96      7.38 o 
  -3   3   2      756.75      831.48     24.39 o 
  -2   3   2     7393.41     7448.09     91.47 o 
  -1   3   2      291.43      267.89     12.26 o 
   0   3   2     1888.94     1880.36     26.90 o 
   1   3   2      335.70      355.49     10.81 o 
   2   3   2      405.95      382.80     14.58 o 
   3   3   2     1354.89     1264.17     17.49 o 
   4   3   2     8880.15     8776.38    126.55 o 
   5   3   2      263.03      275.55     11.03 o 
   6   3   2      682.67      674.29     20.32 o 
   7   3   2       29.76       29.74      8.91 o 
   8   3   2       77.68      100.24     13.08 o 
   9   3   2       79.34       97.18     17.26 o 
  10   3   2       18.82       18.56     18.85 o 
 -11   4   2       92.77       71.01     24.88 o 
 -10   4   2       42.34       67.11     21.87 o 
  -9   4   2      244.68      291.96     57.20 o 
  -8   4   2       82.00       53.80     18.00 o 
  -7   4   2     1274.65     1286.28     47.22 o 
  -6   4   2      604.08      577.37     23.15 o 
  -5   4   2     2846.10     2608.65     40.95 o 
  -4   4   2       10.83       12.34      6.50 o 
  -3   4   2      357.80      309.39     24.13 o 
  -2   4   2     1311.15     1375.72     50.02 o 
  -1   4   2     1303.96     1407.19     26.15 o 
   0   4   2     2019.57     2180.17     33.06 o 
   1   4   2     1115.49     1057.39     17.90 o 
   2   4   2       31.38       44.11      4.49 o 
   3   4   2     1268.40     1375.91     24.43 o 
   4   4   2      152.00      148.56      7.38 o 
   5   4   2        7.39        1.52      6.91 o 
   6   4   2      256.51      230.42     13.94 o 
   7   4   2      169.48      174.40     14.06 o 
   8   4   2      197.62      193.91     18.90 o 
   9   4   2       73.55       66.11     16.68 o 
  10   4   2        2.22       22.72     18.75 o 
 -11   5   2        4.12       -1.74     28.14 o 
 -10   5   2        0.58       12.12     18.73 o 
  -9   5   2       74.51       68.99     23.73 o 
  -8   5   2       11.62        9.17     11.49 o 
  -7   5   2      126.91      121.25     15.25 o 
  -6   5   2      257.94      265.20     17.89 o 
  -5   5   2      549.36      534.49     20.05 o 
  -4   5   2     2008.50     1864.30     36.01 o 
  -3   5   2      292.92      297.70     12.74 o 
  -2   5   2     1946.07     1772.23     37.39 o 
  -1   5   2     1939.68     1765.47     28.84 o 
   0   5   2       18.02       20.51      5.36 o 
   1   5   2     3191.06     3270.38     41.27 o 
   2   5   2     2168.61     2045.74     35.09 o 
   3   5   2      381.30      374.55     10.78 o 
   4   5   2     2353.39     2453.91     31.27 o 
   5   5   2       86.69      104.38      9.06 o 
   6   5   2     1281.19     1315.44     26.61 o 
   7   5   2       56.41       68.25     12.68 o 
   8   5   2       15.59       12.83     11.69 o 
   9   5   2       62.04       41.99     21.63 o 
  10   5   2       17.07       28.81     19.59 o 
 -10   6   2      160.17      141.82     26.03 o 
  -9   6   2       77.64       89.79     20.76 o 
  -8   6   2      296.14      239.81     20.89 o 
  -7   6   2       52.39       43.97     12.61 o 
  -6   6   2     1540.21     1478.05     36.73 o 
  -5   6   2     1880.55     1749.95     37.57 o 
  -4   6   2     4289.21     4244.98     64.55 o 
  -3   6   2        2.20       18.27      6.12 o 
  -2   6   2       71.25       85.32     10.24 o 
  -1   6   2     2667.44     2535.17     32.86 o 
   0   6   2      119.59      120.67      7.80 o 
   1   6   2     1261.89     1302.84     22.63 o 
   2   6   2        1.87        7.32      4.96 o 
   3   6   2        1.65        3.15      5.41 o 
   4   6   2      119.75      137.27     10.42 o 
   5   6   2      190.30      192.37     13.04 o 
   6   6   2       35.04       27.03      9.75 o 
   7   6   2      302.19      319.23     24.70 o 
   8   6   2      162.42      164.01     18.35 o 
   9   6   2       99.89       77.32     16.91 o 
  10   6   2      139.21      118.33     24.94 o 
 -10   7   2        1.60       26.40     20.30 o 
  -9   7   2      124.60       97.36     18.22 o 
  -8   7   2      144.72      145.83     17.87 o 
  -7   7   2      307.14      287.63     23.50 o 
  -6   7   2       99.12       67.48     11.92 o 
  -5   7   2       18.05       33.19      9.01 o 
  -4   7   2      699.55      717.87     22.17 o 
  -3   7   2     7080.78     7284.35    118.67 o 
  -2   7   2      398.43      391.12     13.86 o 
  -1   7   2     2870.48     2868.44     38.20 o 
   0   7   2      314.39      393.13     25.87 o 
   1   7   2      362.08      293.04     13.15 o 
   2   7   2      866.88      819.89     18.67 o 
   3   7   2     3381.59     3261.24     59.12 o 
   4   7   2      314.36      286.73     13.71 o 
   5   7   2     1044.42     1040.00     30.78 o 
   6   7   2     1134.89     1074.99     28.12 o 
   7   7   2      330.22      318.68     20.90 o 
   8   7   2        0.26       -2.16     22.68 o 
   9   7   2      209.60      187.56     21.21 o 
  10   7   2       51.24       49.92     29.51 o 
 -10   8   2       52.09       74.47     22.31 o 
  -9   8   2       24.34       19.47     14.06 o 
  -8   8   2      536.12      547.22     39.46 o 
  -7   8   2       55.75       83.68     12.02 o 
  -6   8   2     1810.64     1807.14     81.89 o 
  -5   8   2       37.13       39.53     15.50 o 
  -4   8   2     2826.99     2726.20     48.54 o 
  -3   8   2        0.69        1.47      6.24 o 
  -2   8   2     4996.01     4918.78     76.81 o 
  -1   8   2      221.83      253.20      9.88 o 
   0   8   2      214.89      209.76     12.05 o 
   1   8   2     1178.16     1258.43     24.15 o 
   2   8   2      142.16      156.32     10.15 o 
   3   8   2       50.18       34.89      7.37 o 
   4   8   2       45.74       38.62      8.36 o 
   5   8   2       86.97       85.58     10.97 o 
   6   8   2      178.14      192.56     15.12 o 
   7   8   2       26.73       15.14     16.32 o 
   8   8   2      443.29      440.33     25.92 o 
   9   8   2        6.93        7.13     18.32 o 
  10   8   2        5.02       -9.38     18.10 o 
 -10   9   2        4.51      -13.17     24.38 o 
  -9   9   2       31.90       14.99     14.64 o 
  -8   9   2        0.16        4.87     12.48 o 
  -7   9   2        2.22       15.32     11.85 o 
  -6   9   2        6.69       16.71     12.92 o 
  -5   9   2       21.00       10.07     10.56 o 
  -4   9   2        1.58        4.74      8.99 o 
  -3   9   2       90.43      139.42     14.85 o 
  -2   9   2      578.79      612.92     18.05 o 
  -1   9   2    14226.42    14516.01    152.66 o 
   0   9   2     3570.81     3672.42     69.72 o 
   1   9   2     3390.78     3274.84     46.34 o 
   2   9   2     1687.41     1646.85     30.03 o 
   3   9   2     1945.51     1885.18     33.89 o 
   4   9   2      718.22      687.71     21.06 o 
   5   9   2      247.05      216.63     14.94 o 
   6   9   2      896.60      880.88     29.54 o 
   7   9   2      183.53      215.80     24.16 o 
   8   9   2       17.17       -8.33     16.63 o 
   9   9   2       18.28       14.39     18.22 o 
  10   9   2       37.87       16.81     26.95 o 
 -10  10   2       16.79       28.34     33.08 o 
  -9  10   2       86.80      101.58     19.01 o 
  -8  10   2      474.27      440.92     27.71 o 
  -7  10   2      528.92      541.13     26.96 o 
  -6  10   2      266.02      247.29     32.68 o 
  -5  10   2      651.78      700.50     25.25 o 
  -4  10   2     1298.01     1268.81     32.00 o 
  -3  10   2     1777.95     1727.23     47.44 o 
  -2  10   2      172.42      197.88      9.54 o 
  -1  10   2      155.55      158.87      8.35 o 
   0  10   2     5833.96     5711.19     82.63 o 
   1  10   2      775.99      823.80     24.33 o 
   2  10   2        5.47       -2.03      6.17 o 
   3  10   2     1464.75     1516.73     53.19 o 
   4  10   2      448.78      424.71     17.58 o 
   5  10   2       18.21       17.07     15.72 o 
   6  10   2       94.51      111.73     14.97 o 
   7  10   2      167.96      166.23     20.07 o 
   8  10   2       26.54       44.02     19.96 o 
   9  10   2      146.10      164.81     27.40 o 
  10  10   2       59.68       38.10     22.35 o 
 -10  11   2        9.08       18.18     28.62 o 
  -9  11   2       24.64       21.19     15.20 o 
  -8  11   2        0.36       -7.97     11.49 o 
  -7  11   2        4.89       23.37     14.74 o 
  -6  11   2        1.29       -8.15      8.99 o 
  -5  11   2        9.29       20.75      9.77 o 
  -4  11   2       11.99       22.44      7.85 o 
  -3  11   2      216.56      210.95     17.84 o 
  -2  11   2      931.47      838.22     22.32 o 
  -1  11   2     1626.55     1633.33     27.81 o 
   0  11   2     8278.12     8114.84    137.19 o 
   1  11   2        5.15        0.80     10.23 o 
   2  11   2     4643.80     4469.92     61.67 o 
   3  11   2       25.36       39.97      9.08 o 
   4  11   2      497.76      556.07     21.86 o 
   5  11   2        0.09        6.81      9.01 o 
   6  11   2       22.45       27.10     11.55 o 
   7  11   2       66.81       60.88     14.44 o 
   8  11   2      244.20      277.40     23.25 o 
   9  11   2       69.02      115.82     34.21 o 
 -10  12   2        0.68       44.71     30.53 o 
  -9  12   2      145.34      153.25     29.05 o 
  -8  12   2       80.73       98.72     17.88 o 
  -7  12   2      158.28      114.21     16.75 o 
  -6  12   2      240.74      233.21     19.52 o 
  -5  12   2      644.25      613.98     25.38 o 
  -4  12   2       34.39       40.59      9.58 o 
  -3  12   2     1370.29     1272.13     26.80 o 
  -2  12   2      355.68      372.70     14.49 o 
  -1  12   2      158.65      180.72      9.62 o 
   0  12   2       10.96       17.90      8.12 o 
   1  12   2     1225.55     1278.80     52.07 o 
   2  12   2      121.53      101.41     11.11 o 
   3  12   2      666.73      606.40     24.56 o 
   4  12   2       15.67        7.90      8.73 o 
   5  12   2        0.48       -4.01      9.24 o 
   6  12   2       60.24       42.79     14.95 o 
   7  12   2       35.81       41.31     13.73 o 
   8  12   2      117.24      103.65     23.08 o 
   9  12   2       68.56       76.61     42.47 o 
  -9  13   2       22.72       25.81     16.65 o 
  -8  13   2       37.08       20.21     14.88 o 
  -7  13   2       99.31       99.79     17.71 o 
  -6  13   2       35.82       29.29     12.37 o 
  -5  13   2        2.79        2.47      9.96 o 
  -4  13   2      405.44      442.38     21.25 o 
  -3  13   2      179.47      194.84     12.62 o 
  -2  13   2      743.49      669.29     19.17 o 
  -1  13   2      222.83      252.00     16.37 o 
   0  13   2     1740.02     1757.35     34.00 o 
   1  13   2     1804.46     1879.78     42.69 o 
   2  13   2      413.07      407.25     22.14 o 
   3  13   2      118.82      113.14     12.44 o 
   4  13   2      212.52      216.03     16.18 o 
   5  13   2     1115.17     1130.51     34.60 o 
   6  13   2      315.40      335.46     23.07 o 
   7  13   2       49.19       49.68     16.57 o 
   8  13   2        8.35        8.94     22.75 o 
   9  13   2       12.44       35.92     26.45 o 
  -9  14   2        6.49       21.19     13.32 o 
  -8  14   2      109.05      139.58     20.01 o 
  -7  14   2       49.46       36.69     14.37 o 
  -6  14   2      499.44      540.02     41.27 o 
  -5  14   2      115.29      128.33     15.60 o 
  -4  14   2      235.60      226.58     23.98 o 
  -3  14   2       20.33       41.85     10.26 o 
  -2  14   2       15.42       15.92      9.95 o 
  -1  14   2       29.37       34.14     10.39 o 
   0  14   2      119.61      112.85     13.52 o 
   1  14   2      257.53      294.97     19.97 o 
   2  14   2      103.19      108.65     14.39 o 
   3  14   2      103.25       99.74     12.76 o 
   4  14   2      103.70       90.86     14.63 o 
   5  14   2       25.09        6.57     11.23 o 
   6  14   2      291.59      252.16     21.44 o 
   7  14   2       37.75       48.76     15.91 o 
   8  14   2       49.22       67.84     48.89 o 
   9  14   2        1.00       17.97     21.22 o 
  -9  15   2        7.51       21.97     18.97 o 
  -8  15   2        5.68       10.53     14.48 o 
  -7  15   2      101.10       90.47     22.51 o 
  -6  15   2       27.48       26.30     12.98 o 
  -5  15   2        8.47       24.23     11.67 o 
  -4  15   2       35.86       39.86     15.72 o 
  -3  15   2      424.41      440.57     35.25 o 
  -2  15   2        0.01        7.31     12.34 o 
  -1  15   2     1664.57     1571.05     38.17 o 
   0  15   2       40.71       56.48     12.00 o 
   1  15   2        4.66        6.49     10.10 o 
   2  15   2      330.41      287.87     23.95 o 
   3  15   2     2032.46     1968.99     45.82 o 
   4  15   2       56.79       36.73     12.70 o 
   5  15   2       77.06      105.72     27.13 o 
   6  15   2        1.79        0.23     12.11 o 
   7  15   2       39.96       36.00     18.44 o 
   8  15   2        0.05        3.73     31.86 o 
  -8  16   2       95.63       95.05     19.17 o 
  -7  16   2      117.25       87.14     18.10 o 
  -6  16   2      445.35      426.84     29.34 o 
  -5  16   2       16.89       23.70     18.49 o 
  -4  16   2      176.94      184.16     23.14 o 
  -3  16   2       36.16        5.92     12.89 o 
  -2  16   2      257.47      266.76     25.31 o 
  -1  16   2     1215.77     1196.44     44.46 o 
   0  16   2      194.82      202.49     28.79 o 
   1  16   2     1159.67     1089.80     32.88 o 
   2  16   2      209.09      214.65     22.57 o 
   3  16   2      129.30      114.75     15.84 o 
   4  16   2       45.76       40.96     12.77 o 
   5  16   2      117.80      118.36     16.90 o 
   6  16   2        1.43       -0.15     13.77 o 
   7  16   2       32.65       19.26     18.74 o 
   8  16   2      119.38      113.79     26.85 o 
  -8  17   2       17.55       28.48     16.39 o 
  -7  17   2        1.42        2.93     13.64 o 
  -6  17   2        6.46        5.51     16.66 o 
  -5  17   2      163.60      174.39     70.94 o 
  -4  17   2      186.80      230.02     26.22 o 
  -3  17   2      131.88      173.84     23.19 o 
  -2  17   2      122.68      145.31     23.21 o 
  -1  17   2       88.51       78.87     18.24 o 
   0  17   2     1906.60     1754.14     54.92 o 
   1  17   2       61.98       90.66     18.90 o 
   2  17   2      298.06      284.23     26.58 o 
   3  17   2      211.89      271.03     28.62 o 
   4  17   2      154.88      180.58     19.03 o 
   5  17   2      164.18      205.06     24.02 o 
   6  17   2        6.01       13.70     13.21 o 
   7  17   2       53.01       82.98     23.66 o 
   8  17   2       24.18       20.15     21.99 o 
  -8  18   2       12.63       44.06     30.45 o 
  -7  18   2       63.57       35.91     24.47 o 
  -6  18   2       31.65       24.53     31.60 o 
  -5  18   2      161.04      164.45     32.32 o 
  -4  18   2       71.67       64.24     18.83 o 
  -3  18   2       12.39       11.90     15.46 o 
  -2  18   2       38.84       46.18     16.93 o 
  -1  18   2     1080.51     1038.42     44.58 o 
   0  18   2     1478.08     1412.53     50.46 o 
   1  18   2        0.81       -7.45     17.92 o 
   2  18   2      116.80      113.72     20.01 o 
   3  18   2        6.31        0.12     19.57 o 
   4  18   2        5.77        0.65     12.50 o 
   5  18   2      114.69       95.97     17.34 o 
   6  18   2       51.99       57.75     16.14 o 
   7  18   2        0.20        4.95     20.16 o 
  -7  19   2       29.59       12.70     19.79 o 
  -6  19   2      129.74      120.42     43.56 o 
  -5  19   2       70.30       94.05     22.67 o 
  -4  19   2       71.00       47.27     19.02 o 
  -3  19   2       22.87       33.27     17.14 o 
  -2  19   2       21.51       14.38     16.04 o 
  -1  19   2        7.52       30.80     16.61 o 
   0  19   2      931.43      881.03     41.13 o 
   1  19   2        6.97       -7.66     13.49 o 
   2  19   2      301.65      398.70     31.93 o 
   3  19   2       13.46       23.17     16.88 o 
   4  19   2      190.74      239.32     27.71 o 
   5  19   2        9.22       19.23     14.68 o 
   6  19   2       20.30       46.06     16.61 o 
   7  19   2        0.04       13.29     21.32 o 
  -7  20   2       33.03       49.80     29.10 o 
  -6  20   2       84.02       56.48     38.47 o 
  -5  20   2        1.69       20.23     18.38 o 
  -4  20   2       39.39       53.56     20.17 o 
  -3  20   2      331.60      366.51     33.35 o 
  -2  20   2      134.94       75.37     20.05 o 
  -1  20   2       22.19       43.71     28.34 o 
   0  20   2       18.19       26.49     16.65 o 
   1  20   2       55.97       57.79     20.88 o 
   2  20   2        0.07        1.55     15.42 o 
   3  20   2        8.81       -9.02     21.01 o 
   4  20   2        1.01      -10.90     16.46 o 
   5  20   2       56.85       73.39     25.95 o 
   6  20   2        9.93      -11.61     30.71 o 
  -6  21   2       36.78       54.41     23.59 o 
  -5  21   2        1.53       -8.03     37.95 o 
  -4  21   2        0.82       32.04     19.89 o 
  -3  21   2      109.64       91.47     23.36 o 
  -2  21   2      132.96      157.74     25.23 o 
  -1  21   2       41.00       58.89     19.68 o 
   0  21   2       58.56      105.83     21.79 o 
   1  21   2      131.24      129.83     22.99 o 
   2  21   2      160.97      174.99     37.08 o 
   3  21   2       59.93       42.31     21.10 o 
   4  21   2       61.33       58.44     21.22 o 
   5  21   2       54.43       63.89     22.57 o 
  -5  22   2        2.76        0.87     20.63 o 
  -4  22   2       11.55       39.80     45.52 o 
  -3  22   2       10.60       14.83     18.22 o 
  -2  22   2      117.72      157.36     25.74 o 
  -1  22   2       22.74       49.47     19.58 o 
   0  22   2       15.57       38.54     18.66 o 
   1  22   2        0.26       -3.48     15.67 o 
   2  22   2       11.91        0.42     16.88 o 
   3  22   2       22.84       20.81     18.98 o 
   4  22   2        0.08       -4.12     17.54 o 
   5  22   2       22.65       22.21     21.41 o 
  -4  23   2        4.24        9.10     18.88 o 
  -3  23   2      126.24      152.04     27.79 o 
  -2  23   2        1.70        9.71     28.16 o 
  -1  23   2      115.05      107.42     22.85 o 
   0  23   2       19.14        3.28     34.04 o 
   1  23   2        0.65       11.37     17.63 o 
   2  23   2        0.53       -1.45     20.49 o 
   3  23   2       82.86       70.51     22.57 o 
   4  23   2        8.07       29.61     21.94 o 
  -3  24   2       31.20       -0.62     26.69 o 
  -2  24   2        0.15       22.52     20.14 o 
  -1  24   2        1.17       22.21     19.74 o 
   0  24   2       47.50       24.45     20.06 o 
   1  24   2        2.27       -2.27     17.03 o 
   2  24   2        2.95      -12.79     16.97 o 
   3  24   2       29.96       50.63     32.49 o 
  -2  25   2        6.41       31.84     29.93 o 
  -1  25   2       11.70       21.82     21.18 o 
   0  25   2       63.50       33.13     21.70 o 
   1  25   2        3.20       16.70     26.71 o 
   2  25   2        3.88        9.53     29.62 o 
 -11   0   3       80.39       68.68     36.19 o 
  -9   0   3      362.62      318.05     42.80 o 
  -7   0   3      298.43      288.21     34.49 o 
  -5   0   3      794.63      720.48     40.71 o 
  -3   0   3     2742.75     2710.98     72.51 o 
  -1   0   3    30750.72    32841.11    626.35 o 
   1   0   3     8121.56     8082.12    151.70 o 
   3   0   3     2592.85     2524.57     55.41 o 
   5   0   3     4550.44     4869.11     92.47 o 
   7   0   3      189.69      254.16     36.47 o 
   9   0   3      362.16      414.66     31.87 o 
 -11   1   3        4.54        1.96     19.91 o 
 -10   1   3       60.25       37.19     32.95 o 
  -9   1   3        0.26       16.81     21.01 o 
  -8   1   3       26.23       58.32     17.33 o 
  -7   1   3      209.35      186.30     21.57 o 
  -6   1   3     2983.86     3054.81     82.86 o 
  -5   1   3     1275.95     1235.04     52.15 o 
  -4   1   3     1977.79     1804.35     42.55 o 
  -3   1   3      152.37      181.90     12.92 o 
  -2   1   3     9003.08     9318.93    249.71 o 
  -1   1   3    29207.29    31635.51    603.74 o 
   0   1   3     8497.69     9146.06    105.89 o 
   1   1   3     2511.23     2650.23     28.02 o 
   2   1   3     4559.06     4682.37     47.59 o 
   3   1   3      145.75      136.40     11.83 o 
   4   1   3     1086.25     1116.92     29.10 o 
   5   1   3       85.87       73.17      9.55 o 
   6   1   3       69.35       56.56     11.11 o 
   7   1   3      206.95      205.17     19.78 o 
   8   1   3        3.83        7.15      9.20 o 
   9   1   3       33.59       21.11     20.80 o 
  10   1   3       14.20        8.04     17.81 o 
 -11   2   3       11.27       20.28     22.87 o 
 -10   2   3      147.77      156.49     26.49 o 
  -9   2   3      225.97      230.43     27.16 o 
  -8   2   3      557.78      543.38     33.98 o 
  -7   2   3        2.35       10.56     30.06 o 
  -6   2   3     1417.92     1254.72    110.72 o 
  -5   2   3      373.86      389.19     22.17 o 
  -4   2   3     1484.34     1467.85     37.65 o 
  -3   2   3        0.55        7.68     11.44 o 
  -2   2   3     3320.68     3461.28     58.12 o 
  -1   2   3     2515.10     2718.37     43.12 o 
   0   2   3       99.01      103.20      5.67 o 
   1   2   3      471.54      463.41      9.33 o 
   2   2   3      135.01      140.70      6.17 o 
   3   2   3     7903.79     8248.16     82.17 o 
   4   2   3      270.03      267.27     14.36 o 
   5   2   3      321.66      343.50     29.94 o 
   6   2   3     1063.42     1098.00     32.37 o 
   7   2   3        1.57      -10.03      9.11 o 
   8   2   3      445.95      421.30     24.66 o 
   9   2   3      120.42       77.07     15.75 o 
  10   2   3       43.62       27.40     26.23 o 
 -11   3   3        0.35        3.12     21.56 o 
 -10   3   3        1.24       -6.04     17.93 o 
  -9   3   3       30.63        4.44     16.60 o 
  -8   3   3       70.50       86.07     18.56 o 
  -7   3   3     1070.08     1063.78     56.46 o 
  -6   3   3      311.04      304.86     23.01 o 
  -5   3   3     1652.71     1575.78     42.73 o 
  -4   3   3      154.78      166.76     14.49 o 
  -3   3   3      745.82      647.02     32.45 o 
  -2   3   3      715.47      780.79     72.92 o 
  -1   3   3     4816.65     4894.92     54.53 o 
   0   3   3      185.37      233.93     19.22 o 
   1   3   3     2402.86     2320.29     34.44 o 
   2   3   3      327.27      320.54      9.53 o 
   3   3   3     4143.59     4150.87     46.17 o 
   4   3   3        4.37        0.69      5.12 o 
   5   3   3     1197.23     1203.96     35.44 o 
   6   3   3        0.52        4.34      8.83 o 
   7   3   3       86.48       73.27     12.87 o 
   8   3   3        8.69        9.85      9.93 o 
   9   3   3        2.90      -16.84     11.22 o 
  10   3   3       43.05       44.93     26.36 o 
 -11   4   3        8.34      -11.40     20.16 o 
 -10   4   3      216.16      169.16     26.49 o 
  -9   4   3       31.27       35.14     17.84 o 
  -8   4   3      335.40      362.86     29.37 o 
  -7   4   3      137.06      167.55     20.82 o 
  -6   4   3     2454.40     2446.97    110.96 o 
  -5   4   3      165.60      214.81     14.61 o 
  -4   4   3      254.90      204.91     35.95 o 
  -3   4   3      109.47      100.83     11.07 o 
  -2   4   3       48.12       54.64     10.31 o 
  -1   4   3        7.34       13.04      6.87 o 
   0   4   3      229.12      213.61      8.57 o 
   1   4   3      108.46      102.54      7.21 o 
   2   4   3      300.25      284.97     12.76 o 
   3   4   3       35.59       40.50      5.19 o 
   4   4   3      928.75      954.24     21.17 o 
   5   4   3       46.87       34.08      8.48 o 
   6   4   3     1619.54     1543.76     32.90 o 
   7   4   3        4.04        5.85      9.91 o 
   8   4   3      386.34      382.92     22.89 o 
   9   4   3       90.95       74.60     19.33 o 
  10   4   3       56.72       43.67     26.92 o 
 -11   5   3        6.33      -26.84     26.49 o 
 -10   5   3       61.27       54.16     22.18 o 
  -9   5   3      264.34      261.01     28.42 o 
  -8   5   3        0.21        0.27     15.75 o 
  -7   5   3      152.00      180.03     47.87 o 
  -6   5   3      118.12      107.43     13.71 o 
  -5   5   3     1975.35     2048.21     41.35 o 
  -4   5   3     2118.69     2181.98     58.31 o 
  -3   5   3     1128.97     1048.00     23.80 o 
  -2   5   3      448.65      440.94     13.64 o 
  -1   5   3     2993.74     2699.95     34.93 o 
   0   5   3      734.56      819.57     16.36 o 
   1   5   3      569.93      564.06     13.56 o 
   2   5   3      274.39      253.41      8.11 o 
   3   5   3     3090.20     3151.44     55.63 o 
   4   5   3       18.00       17.18      4.98 o 
   5   5   3      283.35      309.93     14.92 o 
   6   5   3       63.47       53.22     10.59 o 
   7   5   3       25.51       22.19     10.52 o 
   8   5   3       16.55       36.99     16.84 o 
   9   5   3        2.72      -13.40     15.05 o 
  10   5   3        0.05        5.74     22.36 o 
 -10   6   3       76.96       69.52     37.95 o 
  -9   6   3      296.81      306.16     30.75 o 
  -8   6   3      421.75      428.90     31.43 o 
  -7   6   3       32.46       18.99     17.27 o 
  -6   6   3      285.65      265.87     18.28 o 
  -5   6   3      842.51      909.74     26.60 o 
  -4   6   3     2066.06     1964.22     38.04 o 
  -3   6   3        5.74       14.68      6.43 o 
  -2   6   3     1214.82     1283.56     21.92 o 
  -1   6   3     3055.61     2910.24     38.31 o 
   0   6   3      235.07      211.23      9.38 o 
   1   6   3        0.78        2.99      4.95 o 
   2   6   3        3.23       11.85      5.03 o 
   3   6   3     1436.75     1478.73     30.53 o 
   4   6   3       26.34       22.54      5.43 o 
   5   6   3      160.50      163.18     10.46 o 
   6   6   3        1.24        8.84      8.99 o 
   7   6   3       24.44       50.62     13.88 o 
   8   6   3      521.52      482.91     39.60 o 
   9   6   3      241.15      257.40     28.93 o 
  10   6   3       10.50       13.79     26.66 o 
 -10   7   3       31.47       21.37     22.03 o 
  -9   7   3        7.43       27.94     17.78 o 
  -8   7   3      305.84      284.15     39.34 o 
  -7   7   3      155.32      174.60     18.25 o 
  -6   7   3      962.28      870.48     28.51 o 
  -5   7   3       10.76        8.90     12.94 o 
  -4   7   3     2427.05     2247.92     42.14 o 
  -3   7   3     1896.11     1863.16     35.20 o 
  -2   7   3     3416.58     3471.60     39.81 o 
  -1   7   3      719.31      930.98     18.77 o 
   0   7   3     4580.39     4604.70     56.74 o 
   1   7   3     5360.14     5543.24     66.61 o 
   2   7   3     1663.00     1523.06     33.94 o 
   3   7   3      340.56      355.46     18.77 o 
   4   7   3     1877.95     1857.00     33.53 o 
   5   7   3      794.81      761.77     22.21 o 
   6   7   3      109.12      111.62     24.25 o 
   7   7   3       26.84       21.74     12.95 o 
   8   7   3        0.44       17.38     16.07 o 
   9   7   3        0.06       25.10     18.68 o 
  10   7   3       21.82       15.78     20.05 o 
 -10   8   3       29.31       26.83     19.55 o 
  -9   8   3      126.42      116.73     23.72 o 
  -8   8   3       53.62       84.15     20.22 o 
  -7   8   3      126.65      156.68     17.48 o 
  -6   8   3      256.34      269.59     19.11 o 
  -5   8   3     1105.20     1044.83     31.09 o 
  -4   8   3       99.72       90.25     10.88 o 
  -3   8   3     2231.30     2309.42     34.62 o 
  -2   8   3      776.38      865.52     16.30 o 
  -1   8   3        0.10        4.22      4.04 o 
   0   8   3     2313.57     2479.18     36.89 o 
   1   8   3     5423.07     5299.74     65.60 o 
   2   8   3      153.08      183.54     10.82 o 
   3   8   3     1791.97     1677.68     48.27 o 
   4   8   3      193.88      211.23     12.98 o 
   5   8   3       71.19       79.66     10.71 o 
   6   8   3      464.50      471.22     20.62 o 
   7   8   3      291.85      297.81     23.22 o 
   8   8   3        0.19       -1.51     15.23 o 
   9   8   3       88.83      103.02     23.58 o 
  10   8   3        0.37       -4.33     19.10 o 
 -10   9   3        3.08       11.27     19.47 o 
  -9   9   3       20.73        4.40     17.50 o 
  -8   9   3       70.53       86.48     17.15 o 
  -7   9   3     1002.05      991.06     33.60 o 
  -6   9   3     1584.83     1520.29     39.49 o 
  -5   9   3       81.67       92.37     12.60 o 
  -4   9   3      217.55      201.37     14.31 o 
  -3   9   3     1031.60      999.69     34.53 o 
  -2   9   3     4150.22     4077.16     52.27 o 
  -1   9   3       84.99       95.14     10.48 o 
   0   9   3     6791.83     6638.67     79.32 o 
   1   9   3     4122.21     4332.19     77.71 o 
   2   9   3      542.15      494.73     16.32 o 
   3   9   3      288.89      315.50     14.42 o 
   4   9   3      500.19      479.12     18.02 o 
   5   9   3      671.98      630.19     26.86 o 
   6   9   3      500.95      456.43     20.81 o 
   7   9   3       46.03       43.91     14.41 o 
   8   9   3       71.50       54.06     18.76 o 
   9   9   3       12.09        4.91     18.15 o 
  10   9   3       33.59       52.42     22.55 o 
 -10  10   3       48.23       49.21     21.78 o 
  -9  10   3      138.56      150.17     25.25 o 
  -8  10   3      317.67      347.60     22.05 o 
  -7  10   3      124.63      132.13     26.53 o 
  -6  10   3      305.57      298.83     20.36 o 
  -5  10   3      234.61      220.82     16.59 o 
  -4  10   3     2617.68     2591.06     48.71 o 
  -3  10   3      133.02      176.00     12.32 o 
  -2  10   3      106.54      101.03      8.36 o 
  -1  10   3      166.63      150.89      8.67 o 
   0  10   3      282.30      296.76     13.51 o 
   1  10   3      893.15      804.81     20.94 o 
   2  10   3     3154.73     3087.20     47.88 o 
   3  10   3     1176.75     1134.79     31.54 o 
   4  10   3      213.23      218.36     14.37 o 
   5  10   3      359.13      381.05     18.59 o 
   6  10   3      454.66      497.35     22.09 o 
   7  10   3      122.12      133.85     19.83 o 
   8  10   3       87.13       73.83     20.92 o 
   9  10   3        0.24      -16.29     18.05 o 
 -10  11   3        6.79      -15.01     23.97 o 
  -9  11   3        0.30      -23.74     16.97 o 
  -8  11   3        0.06        1.15     12.70 o 
  -7  11   3      165.55      157.66     18.06 o 
  -6  11   3       16.00       17.27     13.99 o 
  -5  11   3       59.62       44.28     11.09 o 
  -4  11   3        0.09       -9.06     10.72 o 
  -3  11   3     3732.14     3680.41     60.35 o 
  -2  11   3      682.98      618.06     25.89 o 
  -1  11   3      783.18      743.87     27.44 o 
   0  11   3       22.14       31.20     15.72 o 
   1  11   3     2431.83     2354.75     54.78 o 
   2  11   3      204.04      203.93     13.38 o 
   3  11   3     1540.91     1555.91     32.54 o 
   4  11   3       44.75       47.31      9.70 o 
   5  11   3       20.27       22.42     10.36 o 
   6  11   3        0.10       -5.93      8.82 o 
   7  11   3       56.25       55.67     19.25 o 
   8  11   3       32.04       14.85     28.27 o 
   9  11   3        2.87       20.54     19.92 o 
  -9  12   3       28.66       69.00     22.93 o 
  -8  12   3       24.21       48.74     15.34 o 
  -7  12   3      136.43      133.65     17.79 o 
  -6  12   3      556.76      530.40     25.95 o 
  -5  12   3       12.87        9.03      9.88 o 
  -4  12   3      368.83      381.78     34.91 o 
  -3  12   3        6.47       15.36      7.19 o 
  -2  12   3      517.50      516.48     18.04 o 
  -1  12   3       12.24        5.94      8.29 o 
   0  12   3      596.15      592.66     39.82 o 
   1  12   3      125.81      117.28     14.41 o 
   2  12   3      395.27      380.25     17.69 o 
   3  12   3       13.87       25.77     10.82 o 
   4  12   3     1006.99      941.84     26.99 o 
   5  12   3       40.57       44.72     11.32 o 
   6  12   3       27.52       37.40     11.47 o 
   7  12   3      327.90      324.61     38.76 o 
   8  12   3      381.80      387.67     46.04 o 
   9  12   3        0.13       36.92     34.34 o 
  -9  13   3       78.05       66.47     23.65 o 
  -8  13   3        1.80       10.95     13.31 o 
  -7  13   3        4.15        6.80     12.33 o 
  -6  13   3      394.96      399.25     24.13 o 
  -5  13   3      545.58      583.27     27.72 o 
  -4  13   3      479.70      492.54     30.37 o 
  -3  13   3      727.02      687.51     29.47 o 
  -2  13   3       14.58       12.45      7.86 o 
  -1  13   3     1331.81     1215.43     57.00 o 
   0  13   3      179.34      175.09     15.45 o 
   1  13   3      222.02      233.92     14.77 o 
   2  13   3      696.32      672.54     21.81 o 
   3  13   3      365.97      414.66     19.13 o 
   4  13   3      965.98      854.05     26.31 o 
   5  13   3        9.07       -1.11      9.66 o 
   6  13   3      172.52      179.95     19.19 o 
   7  13   3       48.47       95.39     25.21 o 
   8  13   3      134.10      102.09     50.02 o 
   9  13   3        0.44        1.20     21.24 o 
  -9  14   3      115.28       93.99     22.44 o 
  -8  14   3       80.03      104.83     18.93 o 
  -7  14   3        1.17      -17.88     12.02 o 
  -6  14   3        0.19        0.74     10.54 o 
  -5  14   3      349.67      333.62     21.44 o 
  -4  14   3       21.43       29.99      9.10 o 
  -3  14   3       35.58       30.44     11.28 o 
  -2  14   3       88.31      106.69     20.10 o 
  -1  14   3        7.27        0.10      8.25 o 
   0  14   3       68.75       79.78     20.79 o 
   1  14   3       57.04       38.25     11.10 o 
   2  14   3      329.60      339.97     20.47 o 
   3  14   3       16.21       30.46     10.34 o 
   4  14   3      179.71      171.40     16.64 o 
   5  14   3      152.15      160.08     15.97 o 
   6  14   3       43.36       56.62     17.08 o 
   7  14   3      133.25      156.80     54.35 o 
   8  14   3        6.53        7.24     19.17 o 
  -9  15   3       11.24       17.09     26.71 o 
  -8  15   3       35.93       41.89     16.04 o 
  -7  15   3      128.88      126.87     18.59 o 
  -6  15   3      486.92      494.39     37.76 o 
  -5  15   3       16.07        7.83     15.90 o 
  -4  15   3      400.13      436.23     45.02 o 
  -3  15   3       24.99       15.37     13.50 o 
  -2  15   3     1098.00     1047.66     32.29 o 
  -1  15   3      850.91      824.58     25.25 o 
   0  15   3      669.11      614.61     25.83 o 
   1  15   3       19.34       15.52     11.30 o 
   2  15   3      485.45      540.70     22.32 o 
   3  15   3        2.84        8.22      9.99 o 
   4  15   3      687.06      747.39     27.60 o 
   5  15   3       33.59       30.30     12.77 o 
   6  15   3       19.34        7.73     12.03 o 
   7  15   3        7.30      -16.55     21.07 o 
   8  15   3       16.59       28.52     21.55 o 
  -8  16   3        0.09      -11.61     13.15 o 
  -7  16   3        8.86       19.69     13.96 o 
  -6  16   3        2.07        7.72     12.52 o 
  -5  16   3        7.61       21.60     15.51 o 
  -4  16   3        3.52       16.90     14.47 o 
  -3  16   3       17.43       12.55     13.55 o 
  -2  16   3        1.30       12.46     13.02 o 
  -1  16   3      473.34      415.24     22.74 o 
   0  16   3      151.88      164.88     15.24 o 
   1  16   3      172.28      192.55     18.72 o 
   2  16   3       63.25       63.42     12.52 o 
   3  16   3      270.85      269.70     18.59 o 
   4  16   3       61.79       61.47     14.14 o 
   5  16   3      266.16      300.11     23.02 o 
   6  16   3       12.78        7.83     17.55 o 
   7  16   3       20.98       42.29     20.58 o 
   8  16   3        0.88       14.74     34.91 o 
  -8  17   3        0.39        7.31     15.28 o 
  -7  17   3      112.54       96.00     27.06 o 
  -6  17   3      204.69      201.87     27.53 o 
  -5  17   3      135.25      204.24     26.82 o 
  -4  17   3       31.14       61.71     17.95 o 
  -3  17   3      435.69      414.20     31.80 o 
  -2  17   3       32.54       20.74     14.49 o 
  -1  17   3       61.06       76.88     25.55 o 
   0  17   3      564.00      545.71     32.91 o 
   1  17   3      728.70      691.04     35.34 o 
   2  17   3      201.21      258.26     25.11 o 
   3  17   3        3.37       18.77     12.14 o 
   4  17   3      395.22      397.61     24.87 o 
   5  17   3       33.62       18.83     15.84 o 
   6  17   3        7.89       10.25     18.39 o 
   7  17   3        0.71       18.53     20.51 o 
  -8  18   3       25.28        1.57     25.53 o 
  -7  18   3       23.73       46.98     20.88 o 
  -6  18   3      292.83      293.49     31.72 o 
  -5  18   3        0.91       30.68     23.05 o 
  -4  18   3       68.04       62.20     24.01 o 
  -3  18   3       62.11       64.64     24.18 o 
  -2  18   3      352.68      347.72     36.34 o 
  -1  18   3      140.97      113.25     20.51 o 
   0  18   3      211.36      243.85     58.42 o 
   1  18   3       53.82       37.51     15.29 o 
   2  18   3      246.96      218.31     25.42 o 
   3  18   3       84.56      103.05     16.58 o 
   4  18   3      150.29      149.80     18.80 o 
   5  18   3       57.03       68.96     23.05 o 
   6  18   3       39.80       49.43     21.10 o 
   7  18   3       39.54       54.64     24.85 o 
  -7  19   3        6.83        1.94     18.99 o 
  -6  19   3        4.86        0.54     20.14 o 
  -5  19   3      142.89      179.11     27.60 o 
  -4  19   3       22.13        4.77     16.45 o 
  -3  19   3       28.06       74.28     21.00 o 
  -2  19   3       16.16       26.03     16.37 o 
  -1  19   3      411.38      455.92     33.89 o 
   0  19   3       18.00       47.74     35.54 o 
   1  19   3      170.18      193.50     34.99 o 
   2  19   3       17.67       -6.84     14.97 o 
   3  19   3      509.46      504.28     35.38 o 
   4  19   3       20.15       15.07     13.81 o 
   5  19   3       26.52       27.32     20.09 o 
   6  19   3        1.37       21.88     21.18 o 
   7  19   3        0.19       25.40     30.80 o 
  -7  20   3        7.18       25.84     27.19 o 
  -6  20   3        7.45       -1.66     18.75 o 
  -5  20   3       28.27       52.68     21.73 o 
  -4  20   3        5.20      -18.70     16.54 o 
  -3  20   3      112.36       57.66     21.05 o 
  -2  20   3       57.04       84.90     20.31 o 
  -1  20   3      219.68      220.39     27.60 o 
   0  20   3        0.40       21.93     15.45 o 
   1  20   3       10.73       15.98     16.20 o 
   2  20   3       62.47      112.37     22.26 o 
   3  20   3       22.82       20.89     17.27 o 
   4  20   3       90.98      111.68     22.62 o 
   5  20   3        9.05       33.29     20.86 o 
   6  20   3       77.82       59.50     24.53 o 
  -6  21   3        9.00        3.15     22.14 o 
  -5  21   3       23.87       18.76     31.10 o 
  -4  21   3       40.11       34.54     55.24 o 
  -3  21   3       45.14       59.11     21.34 o 
  -2  21   3      141.04      161.60     26.21 o 
  -1  21   3      235.72      240.79     72.60 o 
   0  21   3      364.22      381.80     47.56 o 
   1  21   3       17.26       11.81     16.25 o 
   2  21   3       34.72       30.72     30.17 o 
   3  21   3       44.02       29.44     23.55 o 
   4  21   3      108.48      173.36     27.92 o 
   5  21   3        3.99       38.10     30.80 o 
  -5  22   3       72.03       47.44     22.07 o 
  -4  22   3       29.26       45.54     21.98 o 
  -3  22   3        0.54      -15.42     17.83 o 
  -2  22   3       40.16       29.17     18.83 o 
  -1  22   3        5.80        6.79     16.78 o 
   0  22   3       84.04       77.73     20.28 o 
   1  22   3        6.23       16.82     17.70 o 
   2  22   3       19.09        5.54     17.44 o 
   3  22   3       18.29        5.09     19.11 o 
   4  22   3        1.07        7.45     28.64 o 
  -4  23   3       94.61      154.48     28.88 o 
  -3  23   3        1.89       -1.65     18.02 o 
  -2  23   3       48.28       53.32     35.06 o 
  -1  23   3        0.93       15.76     18.04 o 
   0  23   3      267.78      254.18     30.96 o 
   1  23   3       33.17       38.96     20.55 o 
   2  23   3       37.16       63.09     20.68 o 
   3  23   3        0.16       28.15     21.20 o 
  -3  24   3        8.97       22.39     20.43 o 
  -2  24   3       42.03      -13.46     31.23 o 
  -1  24   3       35.88       46.51     20.50 o 
   0  24   3       67.22       87.16     24.07 o 
   1  24   3       16.33       -9.46     18.99 o 
   2  24   3        0.10       20.57     20.53 o 
   3  24   3       37.86       26.66     29.27 o 
  -2  25   3       34.20       -7.22     27.53 o 
  -1  25   3       12.84       19.83     28.19 o 
   0  25   3       19.94       31.36     30.32 o 
   1  25   3        0.33      -12.40     25.97 o 
 -10   0   4       93.58       68.73     32.41 o 
  -8   0   4      302.86      359.81     41.58 o 
  -6   0   4      885.66      913.04     50.46 o 
  -4   0   4      192.84      198.43     22.14 o 
  -2   0   4    12398.65    13147.57    264.16 o 
   0   0   4    11931.20    12636.05    234.45 o 
   2   0   4     6128.55     6067.24     78.34 o 
   4   0   4     5484.17     5842.98     97.79 o 
   6   0   4      550.89      581.94     30.28 o 
   8   0   4      298.91      366.20     41.97 o 
  10   0   4      132.30      138.45     35.75 o 
 -11   1   4        2.23        1.80     26.92 o 
 -10   1   4        7.72      -14.69     17.84 o 
  -9   1   4      266.77      342.21     61.79 o 
  -8   1   4        0.81      -13.12     14.26 o 
  -7   1   4     1392.25     1444.76     48.31 o 
  -6   1   4     2112.71     2040.40     53.87 o 
  -5   1   4     3333.72     3504.31     71.76 o 
  -4   1   4      209.03      143.89     14.01 o 
  -3   1   4     2006.90     1967.86     46.69 o 
  -2   1   4     2051.01     2071.64     39.15 o 
  -1   1   4     3693.31     3666.04    120.25 o 
   0   1   4      760.33      726.54     11.55 o 
   1   1   4     3921.05     3982.44     47.09 o 
   2   1   4       92.67      102.74      5.14 o 
   3   1   4     1615.40     1665.32     23.38 o 
   4   1   4       45.58       50.00      7.21 o 
   5   1   4       22.73       29.70      7.22 o 
   6   1   4        8.05       12.34     10.25 o 
   7   1   4       42.92       17.39     15.83 o 
   8   1   4      240.53      236.03     25.08 o 
   9   1   4       21.82       43.80     22.29 o 
  10   1   4        3.48       12.43     16.80 o 
 -11   2   4        2.06       21.54     21.70 o 
 -10   2   4       20.72        9.47     19.22 o 
  -9   2   4      141.42       98.95     22.35 o 
  -8   2   4      292.70      314.47     28.80 o 
  -7   2   4       50.36       55.70     16.57 o 
  -6   2   4       10.11      -11.91     19.57 o 
  -5   2   4       22.51       16.63     10.39 o 
  -4   2   4        3.05       -8.88      7.31 o 
  -3   2   4     1514.69     1550.18     61.20 o 
  -2   2   4     5774.54     5991.05     92.59 o 
  -1   2   4     6817.76     6863.38    103.54 o 
   0   2   4       10.68       16.18      3.47 o 
   1   2   4     1604.47     1536.90     26.14 o 
   2   2   4     2138.39     2176.80     26.20 o 
   3   2   4     6438.17     6600.67     67.36 o 
   4   2   4     1363.62     1225.62     19.55 o 
   5   2   4      982.33     1036.68     24.35 o 
   6   2   4       29.90       35.49     10.40 o 
   7   2   4      291.77      344.86     26.31 o 
   8   2   4      212.58      231.86     24.97 o 
   9   2   4       16.58       18.34     15.51 o 
  10   2   4        7.76       16.88     17.68 o 
 -11   3   4        8.39       29.32     30.06 o 
 -10   3   4      274.54      263.93     38.76 o 
  -9   3   4       32.96       28.27     18.39 o 
  -8   3   4      111.05      120.89     20.57 o 
  -7   3   4       91.16       82.39     17.45 o 
  -6   3   4     5345.09     5325.72    123.25 o 
  -5   3   4      582.65      633.42     51.17 o 
  -4   3   4     2761.89     2734.14     56.70 o 
  -3   3   4      408.98      446.36     18.71 o 
  -2   3   4     4707.89     4402.56     72.17 o 
  -1   3   4      596.31      629.06     18.53 o 
   0   3   4     2474.00     2489.10     36.79 o 
   1   3   4      857.19      803.60     12.69 o 
   2   3   4     2776.02     2822.73     32.42 o 
   3   3   4        3.17       -0.13      4.09 o 
   4   3   4      769.24      789.29     17.13 o 
   5   3   4       81.86       73.47      8.46 o 
   6   3   4       11.35       13.23      9.52 o 
   7   3   4        0.18       -3.12     11.39 o 
   8   3   4      138.88      121.07     16.50 o 
   9   3   4        3.81        3.59     15.57 o 
  10   3   4       27.02       29.80     25.62 o 
 -10   4   4       26.39       11.36     18.82 o 
  -9   4   4       11.02      -14.44     24.51 o 
  -8   4   4        5.92       23.36     17.01 o 
  -7   4   4      860.45      812.76     59.79 o 
  -6   4   4       98.48       92.91     17.30 o 
  -5   4   4      160.13      163.54     16.64 o 
  -4   4   4       19.57       19.25     16.53 o 
  -3   4   4     5045.23     5121.97     86.55 o 
  -2   4   4      210.62      231.85     11.00 o 
  -1   4   4       15.10        1.58      7.34 o 
   0   4   4     2749.03     2780.39     47.02 o 
   1   4   4     2284.77     2079.84     33.26 o 
   2   4   4      681.52      637.42     15.61 o 
   3   4   4      588.09      484.18     14.33 o 
   4   4   4      626.55      654.30     15.56 o 
   5   4   4     2206.84     2187.35     41.83 o 
   6   4   4       34.67       24.94      9.23 o 
   7   4   4      184.92      197.78     17.26 o 
   8   4   4       43.89       25.91     12.49 o 
   9   4   4       32.22       12.70     15.15 o 
  10   4   4        2.88      -26.82     17.88 o 
 -10   5   4      194.18      218.08     36.78 o 
  -9   5   4       37.16       46.84     29.95 o 
  -8   5   4       38.17       26.34     15.88 o 
  -7   5   4      443.62      419.19     29.07 o 
  -6   5   4     3199.57     3161.59     72.11 o 
  -5   5   4      735.99      709.32     34.69 o 
  -4   5   4     3268.25     3130.56     63.67 o 
  -3   5   4     4646.19     4728.68     66.16 o 
  -2   5   4     1899.17     1766.30     27.20 o 
  -1   5   4     1012.43      985.01     28.85 o 
   0   5   4      275.20      272.43     10.17 o 
   1   5   4        2.67        1.18      7.32 o 
   2   5   4        1.80        5.59      4.01 o 
   3   5   4      466.06      474.86     13.92 o 
   4   5   4      260.15      277.14     11.12 o 
   5   5   4        7.96       10.11      7.29 o 
   6   5   4        2.92       -2.27      7.09 o 
   7   5   4       41.42       32.28     11.03 o 
   8   5   4      104.41      148.66     17.77 o 
   9   5   4       35.57       87.69     31.36 o 
  10   5   4       23.50       52.15     28.84 o 
 -10   6   4       26.72       -5.37     17.84 o 
  -9   6   4      204.97      235.57     28.46 o 
  -8   6   4       25.05       11.16     15.99 o 
  -7   6   4       84.53       48.27     34.54 o 
  -6   6   4        0.28      -14.42      9.62 o 
  -5   6   4       73.91       63.00     13.09 o 
  -4   6   4        0.33       -2.94      5.73 o 
  -3   6   4     3130.89     3268.92     49.98 o 
  -2   6   4      316.71      308.77     11.42 o 
  -1   6   4       13.42       17.72      5.22 o 
   0   6   4      592.26      595.24     15.14 o 
   1   6   4       14.35       12.90      5.25 o 
   2   6   4     3148.89     3167.81     37.96 o 
   3   6   4     2387.29     2448.66     40.97 o 
   4   6   4      944.11      952.65     26.32 o 
   5   6   4     1101.62     1066.96     22.24 o 
   6   6   4        4.39        7.40      7.67 o 
   7   6   4      129.05      136.92     14.73 o 
   8   6   4      127.19      137.35     19.04 o 
   9   6   4       37.62       27.45     25.05 o 
  10   6   4       21.54       50.54     31.49 o 
 -10   7   4        0.04       -4.20     17.65 o 
  -9   7   4      383.78      401.33     34.01 o 
  -8   7   4       21.75        1.92     35.12 o 
  -7   7   4      298.28      323.86     27.16 o 
  -6   7   4        0.76       24.23     16.94 o 
  -5   7   4     1107.39     1065.07     64.44 o 
  -4   7   4        3.32        5.27      8.95 o 
  -3   7   4     4134.08     3971.46     51.53 o 
  -2   7   4      606.35      598.37     17.32 o 
  -1   7   4     2064.38     1895.18     29.87 o 
   0   7   4       13.65       16.78      6.02 o 
   1   7   4      496.30      517.82     15.11 o 
   2   7   4      119.34      125.79     12.96 o 
   3   7   4       49.97       60.28      6.30 o 
   4   7   4       30.43       34.43      6.61 o 
   5   7   4       60.26       53.63      8.29 o 
   6   7   4       22.86       15.90      8.32 o 
   7   7   4        1.08       -6.93     12.47 o 
   8   7   4       63.00       47.23     18.01 o 
   9   7   4        7.32      -19.49     22.88 o 
  10   7   4        1.24        1.17     24.84 o 
 -10   8   4       77.09       87.74     24.42 o 
  -9   8   4        8.06       19.84     18.40 o 
  -8   8   4      531.62      552.43     36.07 o 
  -7   8   4       42.29       62.16     15.67 o 
  -6   8   4       18.24       -0.19     11.58 o 
  -5   8   4       36.92       34.48     22.68 o 
  -4   8   4        6.97       -3.05      8.59 o 
  -3   8   4       23.33       18.19      6.27 o 
  -2   8   4      233.25      200.10     14.15 o 
  -1   8   4      670.76      704.85     17.61 o 
   0   8   4      199.01      180.42     12.23 o 
   1   8   4      226.57      248.61     14.69 o 
   2   8   4     5242.88     5043.55     79.23 o 
   3   8   4       22.82       33.79      7.53 o 
   4   8   4      328.66      315.41     17.00 o 
   5   8   4      130.46      130.64     12.83 o 
   6   8   4     1560.02     1536.71     35.57 o 
   7   8   4        2.26        1.74     12.39 o 
   8   8   4      172.36      139.05     19.97 o 
   9   8   4        1.44      -18.04     15.90 o 
  10   8   4       65.86       56.37     32.06 o 
 -10   9   4       26.97       -3.34     20.99 o 
  -9   9   4       92.30       85.01     27.47 o 
  -8   9   4        7.63       26.09     17.67 o 
  -7   9   4      202.34      187.43     22.72 o 
  -6   9   4      809.00      749.20     34.92 o 
  -5   9   4     1626.33     1654.47     42.21 o 
  -4   9   4      225.38      203.53     14.80 o 
  -3   9   4      767.14      722.84     28.96 o 
  -2   9   4     3567.71     3584.40     49.26 o 
  -1   9   4     6478.45     6627.32     79.32 o 
   0   9   4     2196.53     2105.97     34.59 o 
   1   9   4      675.97      631.05     18.48 o 
   2   9   4        6.95        3.65      6.10 o 
   3   9   4        1.37        6.75      6.56 o 
   4   9   4      104.96      106.13     11.09 o 
   5   9   4      277.50      238.82     24.72 o 
   6   9   4       31.56       30.70      9.89 o 
   7   9   4      133.24      121.62     19.10 o 
   8   9   4        3.51       11.08     14.60 o 
   9   9   4        1.20      -10.53     18.25 o 
 -10  10   4       32.46       42.92     23.21 o 
  -9  10   4      183.86      182.44     27.40 o 
  -8  10   4       48.93       38.02     14.23 o 
  -7  10   4      167.16      199.31     24.56 o 
  -6  10   4        1.79       -1.04      9.64 o 
  -5  10   4      271.93      276.01     34.08 o 
  -4  10   4      518.64      496.72     20.71 o 
  -3  10   4        8.82        8.38      5.82 o 
  -2  10   4       13.86        6.27      7.43 o 
  -1  10   4      583.29      569.78     19.30 o 
   0  10   4     2780.67     2881.02     48.58 o 
   1  10   4     2413.73     2167.59     52.97 o 
   2  10   4     1479.87     1360.09     28.47 o 
   3  10   4     1445.36     1396.44     29.72 o 
   4  10   4      327.27      312.90     16.13 o 
   5  10   4      557.20      583.58     22.03 o 
   6  10   4       33.64       42.98     17.03 o 
   7  10   4       51.19       67.44     16.96 o 
   8  10   4       39.72       80.46     18.68 o 
   9  10   4       37.59       64.32     23.19 o 
 -10  11   4        7.49       10.96     27.36 o 
  -9  11   4       32.57       56.60     38.47 o 
  -8  11   4      385.94      391.70     33.09 o 
  -7  11   4       15.18       40.93     16.23 o 
  -6  11   4      436.90      438.35     24.27 o 
  -5  11   4       10.98       -2.60      8.32 o 
  -4  11   4     3084.84     3046.88     56.00 o 
  -3  11   4       68.55       78.76      8.14 o 
  -2  11   4     3636.85     3497.13     50.61 o 
  -1  11   4      263.54      241.54     20.76 o 
   0  11   4     1548.86     1353.68     28.40 o 
   1  11   4      116.71      152.10     12.24 o 
   2  11   4      219.26      258.31     14.55 o 
   3  11   4      155.34      165.28     12.90 o 
   4  11   4      306.29      325.94     17.02 o 
   5  11   4       66.07       75.69     11.96 o 
   6  11   4       58.77       39.94     15.14 o 
   7  11   4        0.05       -5.34     14.04 o 
   8  11   4        8.93       19.20     18.98 o 
   9  11   4       33.88       34.48     20.08 o 
  -9  12   4       15.24      -10.71     17.90 o 
  -8  12   4       15.15       16.97     16.69 o 
  -7  12   4       30.84       17.18     15.51 o 
  -6  12   4       12.24       16.26     11.27 o 
  -5  12   4       75.30       47.20     10.62 o 
  -4  12   4      168.16      195.91     21.08 o 
  -3  12   4      658.30      666.60     23.34 o 
  -2  12   4      162.61      162.62     16.33 o 
  -1  12   4      945.59      898.57     23.88 o 
   0  12   4        2.85        7.97      7.96 o 
   1  12   4     1207.15     1148.93     27.50 o 
   2  12   4       74.45       75.38     19.64 o 
   3  12   4     1245.97     1220.14     34.24 o 
   4  12   4      252.34      247.12     16.19 o 
   5  12   4      324.19      338.85     21.34 o 
   6  12   4      243.08      279.13     26.31 o 
   7  12   4       43.81       49.03     16.88 o 
   8  12   4        0.08       10.77     20.40 o 
   9  12   4      103.62      144.37     28.98 o 
  -9  13   4       88.56      115.51     20.97 o 
  -8  13   4        1.87       15.52     16.00 o 
  -7  13   4       62.08       54.83     18.59 o 
  -6  13   4      337.91      344.79     23.10 o 
  -5  13   4      523.81      507.80     31.85 o 
  -4  13   4      144.87      143.08     14.89 o 
  -3  13   4      691.19      745.10     33.04 o 
  -2  13   4      544.13      509.24     30.32 o 
  -1  13   4      406.45      368.36     20.31 o 
   0  13   4      201.66      204.71     14.30 o 
   1  13   4       73.25       68.31     10.63 o 
   2  13   4      109.30      106.52     12.17 o 
   3  13   4        3.38        2.04      8.43 o 
   4  13   4       52.87       68.01     12.12 o 
   5  13   4      462.47      451.64     21.70 o 
   6  13   4        0.11       -9.20     17.54 o 
   7  13   4       63.24       69.20     18.35 o 
   8  13   4       12.39      -11.18     18.35 o 
   9  13   4        7.83       19.22     21.24 o 
  -9  14   4       22.49       48.27     27.03 o 
  -8  14   4       76.50       60.29     24.81 o 
  -7  14   4       39.94       46.59     15.24 o 
  -6  14   4        5.84       11.93     17.95 o 
  -5  14   4        0.56       -5.60     12.94 o 
  -4  14   4       21.91       38.15     14.53 o 
  -3  14   4       56.94       40.84     14.63 o 
  -2  14   4      162.80      160.06     15.75 o 
  -1  14   4      336.19      375.53     21.09 o 
   0  14   4       15.97       12.53      8.65 o 
   1  14   4       63.93       32.71     14.19 o 
   2  14   4      662.59      655.23     23.10 o 
   3  14   4      680.14      667.67     25.96 o 
   4  14   4      264.20      274.71     25.88 o 
   5  14   4        1.34       -7.40     13.97 o 
   6  14   4      559.96      573.86     40.08 o 
   7  14   4       10.33        8.40     19.55 o 
   8  14   4       13.54       -5.35     26.64 o 
  -9  15   4       53.48       90.78     31.75 o 
  -8  15   4        0.82       -2.11     37.71 o 
  -7  15   4      249.14      254.97     23.49 o 
  -6  15   4        1.03      -19.69     14.53 o 
  -5  15   4      393.40      455.60     48.89 o 
  -4  15   4       14.70       15.96     16.25 o 
  -3  15   4      487.39      478.21     23.75 o 
  -2  15   4       86.93       83.00     14.00 o 
  -1  15   4      252.90      245.13     19.19 o 
   0  15   4        1.22       -2.62     10.76 o 
   1  15   4        4.34       -1.17     10.14 o 
   2  15   4      211.80      216.80     16.46 o 
   3  15   4      105.51      152.33     15.47 o 
   4  15   4        0.44       -4.57     14.13 o 
   5  15   4        0.07      -12.79     12.92 o 
   6  15   4        4.85        3.18     15.28 o 
   7  15   4        3.42       20.14     19.43 o 
   8  15   4        8.99       13.50     21.96 o 
  -8  16   4       80.98      107.53     40.91 o 
  -7  16   4        4.33      -15.04     15.40 o 
  -6  16   4       22.84       -2.89     17.07 o 
  -5  16   4        2.36       13.89     41.58 o 
  -4  16   4        3.25       10.65     14.28 o 
  -3  16   4       10.56       11.67     24.84 o 
  -2  16   4      127.38      129.39     30.71 o 
  -1  16   4       12.04       17.42     11.85 o 
   0  16   4      203.03      204.34     19.03 o 
   1  16   4        0.24       -8.15      8.75 o 
   2  16   4       16.99       28.96     11.13 o 
   3  16   4      383.67      341.55     20.52 o 
   4  16   4      701.32      748.53     34.98 o 
   5  16   4       11.39       -1.14     14.35 o 
   6  16   4      165.66      190.78     54.28 o 
   7  16   4       46.36       70.56     41.87 o 
   8  16   4       84.46       85.05     26.40 o 
  -8  17   4        6.53        6.34     20.22 o 
  -7  17   4       32.77       17.46     17.90 o 
  -6  17   4      287.18      273.85     30.63 o 
  -5  17   4      239.58      227.73     27.73 o 
  -4  17   4      249.36      236.63     27.26 o 
  -3  17   4        2.34        4.02     13.77 o 
  -2  17   4       34.88       29.23     14.83 o 
  -1  17   4      832.14      800.06     30.85 o 
   0  17   4       48.74       43.20     13.20 o 
   1  17   4        0.48        2.77     11.82 o 
   2  17   4      109.86       87.69     13.88 o 
   3  17   4      302.26      282.10     19.55 o 
   4  17   4        0.62        0.90     10.19 o 
   5  17   4       60.71       49.69     20.24 o 
   6  17   4        4.19       11.59     22.29 o 
   7  17   4        1.33        3.75     20.28 o 
  -7  18   4        5.17       34.75     20.57 o 
  -6  18   4        0.93      -14.08     16.40 o 
  -5  18   4        1.84       10.83     18.14 o 
  -4  18   4        0.65       -9.89     14.99 o 
  -3  18   4      281.40      189.55     25.03 o 
  -2  18   4       62.16       74.77     17.76 o 
  -1  18   4        9.07        9.50     15.32 o 
   0  18   4       59.71       88.77     15.88 o 
   1  18   4      185.37      194.78     29.49 o 
   2  18   4        0.21        6.04     11.07 o 
   3  18   4      167.87      234.73     19.14 o 
   4  18   4        8.67       40.79     18.67 o 
   5  18   4       99.36       89.89     23.10 o 
   6  18   4       50.62       73.75     23.08 o 
   7  18   4       62.01       53.70     24.36 o 
  -7  19   4        0.04       -3.27     44.39 o 
  -6  19   4      186.19      206.82     37.93 o 
  -5  19   4        0.40      -25.13     16.75 o 
  -4  19   4       60.83       94.87     22.02 o 
  -3  19   4       28.65       37.76     17.05 o 
  -2  19   4      551.07      536.99     36.09 o 
  -1  19   4      113.67       97.42     24.90 o 
   0  19   4      497.32      414.65     33.19 o 
   1  19   4       96.11       99.93     19.88 o 
   2  19   4       29.40       19.63     12.74 o 
   3  19   4        1.28       18.76     13.86 o 
   4  19   4       35.96       28.66     19.41 o 
   5  19   4        0.05       17.14     20.32 o 
   6  19   4        0.09       19.96     21.09 o 
  -6  20   4       14.34       36.59     21.25 o 
  -5  20   4       11.54        6.40     18.00 o 
  -4  20   4       12.74       -9.16     18.17 o 
  -3  20   4        1.59       25.77     17.59 o 
  -2  20   4        2.11      -13.87     14.12 o 
  -1  20   4      291.59      325.53     31.15 o 
   0  20   4      159.97      177.88     24.46 o 
   1  20   4        4.30        6.34     15.99 o 
   2  20   4        7.27      -11.36     13.89 o 
   3  20   4      351.39      324.59     31.37 o 
   4  20   4       43.51       74.42     22.21 o 
   5  20   4       21.75       25.55     21.03 o 
   6  20   4       35.36       40.19     24.16 o 
  -6  21   4       41.15       57.45     24.18 o 
  -5  21   4       30.44       10.13     19.21 o 
  -4  21   4        1.89       -5.38     17.42 o 
  -3  21   4      205.28      231.92     30.43 o 
  -2  21   4        1.78       29.96     36.47 o 
  -1  21   4      111.63      140.55     24.19 o 
   0  21   4       89.75       98.36     21.68 o 
   1  21   4        3.10       -7.42     15.92 o 
   2  21   4       10.79       -9.70     16.15 o 
   3  21   4       19.33       10.27     17.80 o 
   4  21   4       14.58       13.53     29.10 o 
   5  21   4        6.08        1.35     30.93 o 
  -5  22   4        0.00       18.72     21.71 o 
  -4  22   4        0.31       -5.52     18.99 o 
  -3  22   4       17.07        2.61     18.64 o 
  -2  22   4        1.81       38.81     22.94 o 
  -1  22   4       94.78      101.43     23.41 o 
   0  22   4       79.79       83.93     21.78 o 
   1  22   4        6.50       17.99     18.31 o 
   2  22   4       70.20       90.04     24.05 o 
   3  22   4       11.93       57.42     31.80 o 
   4  22   4       57.94       70.16     36.62 o 
  -4  23   4        8.71       44.06     22.04 o 
  -3  23   4       30.03       50.34     45.56 o 
  -2  23   4       52.32       88.90     23.24 o 
  -1  23   4        1.35      -11.41     17.17 o 
   0  23   4        4.68       -6.53     18.65 o 
   1  23   4       56.26       40.28     22.01 o 
   2  23   4        7.49      -10.42     17.53 o 
   3  23   4        0.43        9.66     30.49 o 
  -3  24   4        8.16       26.58     30.97 o 
  -2  24   4       28.11       34.85     22.17 o 
  -1  24   4        0.28       -1.41     18.06 o 
   0  24   4       36.28       43.72     31.47 o 
   1  24   4        0.20       -7.08     19.16 o 
  -1  25   4        0.08      -37.19     24.79 o 
   0  25   4       28.00       43.50     31.93 o 
   1  25   4        9.23        9.48     29.06 o 
  -9   0   5       27.56       -4.22     24.01 o 
  -7   0   5      161.10      160.55     32.01 o 
  -5   0   5     2861.75     2715.03     85.78 o 
  -3   0   5    12701.57    13044.66    270.55 o 
  -1   0   5    18399.70    20175.80    283.65 o 
   1   0   5     3871.93     3734.57     65.68 o 
   3   0   5     4638.29     4780.66     67.64 o 
   5   0   5     1724.44     1661.33     42.44 o 
   7   0   5      153.92      130.49     28.53 o 
   9   0   5       10.28        9.31     22.36 o 
 -10   1   5      102.25      116.36     26.04 o 
  -9   1   5       77.64       83.68     22.21 o 
  -8   1   5       28.92       34.39     20.79 o 
  -7   1   5        1.09        0.78     13.07 o 
  -6   1   5     3585.92     3614.52     78.34 o 
  -5   1   5       10.20        1.03     10.08 o 
  -4   1   5      712.15      738.88     26.66 o 
  -3   1   5      129.83      127.33     30.64 o 
  -2   1   5     8210.97     8389.39    124.59 o 
  -1   1   5     4845.26     4986.73     55.67 o 
   0   1   5        5.23       10.73      3.21 o 
   1   1   5      140.76      162.28      8.34 o 
   2   1   5      112.05      103.45      6.29 o 
   3   1   5     1593.26     1908.00     24.17 o 
   4   1   5      564.47      564.57     17.58 o 
   5   1   5      211.29      233.68     11.49 o 
   6   1   5      172.70      217.55     12.58 o 
   7   1   5       95.09       73.91     17.56 o 
   8   1   5      123.43      107.06     19.84 o 
   9   1   5       59.76       43.93     18.34 o 
  10   1   5       29.03       48.03     19.83 o 
 -10   2   5        8.09        6.85     34.71 o 
  -9   2   5       34.19       19.67     18.02 o 
  -8   2   5      265.55      303.88     28.89 o 
  -7   2   5      559.58      599.74     32.64 o 
  -6   2   5     2214.15     2216.85     58.18 o 
  -5   2   5      495.68      522.28     25.87 o 
  -4   2   5        4.16       -4.78      7.79 o 
  -3   2   5     8277.29     8541.75    152.59 o 
  -2   2   5     7860.29     7933.43    119.20 o 
  -1   2   5      331.58      405.93     12.60 o 
   0   2   5      982.20      994.09     15.34 o 
   1   2   5      191.85      262.03     15.66 o 
   2   2   5     5537.78     5501.67     56.27 o 
   3   2   5     1700.05     1561.15     22.89 o 
   4   2   5     2833.83     2768.44     33.32 o 
   5   2   5      544.36      538.57     14.72 o 
   6   2   5      728.05      693.96     26.65 o 
   7   2   5        2.35      -11.65     12.85 o 
   8   2   5      188.32      208.75     24.85 o 
   9   2   5       16.95       37.51     31.10 o 
  10   2   5       10.66      -15.27     16.03 o 
 -10   3   5       11.96       20.49     20.53 o 
  -9   3   5      411.97      358.52     63.74 o 
  -8   3   5      156.28      163.15     37.69 o 
  -7   3   5       45.03       50.40     16.16 o 
  -6   3   5      457.74      490.08     42.43 o 
  -5   3   5     2134.82     2160.15     52.93 o 
  -4   3   5      427.70      400.71     20.51 o 
  -3   3   5     3622.66     3820.23     69.11 o 
  -2   3   5     2261.26     2376.69     38.05 o 
  -1   3   5       20.82       26.70     11.20 o 
   0   3   5      153.98      172.62      8.31 o 
   1   3   5       74.69       70.51      6.67 o 
   2   3   5      116.34      141.79     10.44 o 
   3   3   5      208.70      232.62      9.29 o 
   4   3   5      144.57      151.15      8.35 o 
   5   3   5      133.78      145.86      9.40 o 
   6   3   5        1.06       12.13     14.83 o 
   7   3   5      139.94      173.33     33.12 o 
   8   3   5       19.11       44.09     15.97 o 
   9   3   5       78.51       78.27     36.82 o 
  10   3   5        3.05       19.15     18.87 o 
 -10   4   5        0.96       -0.40     19.16 o 
  -9   4   5        0.97        7.39     29.80 o 
  -8   4   5      127.93      164.46     31.19 o 
  -7   4   5       32.83       40.32     15.60 o 
  -6   4   5      850.59      825.50     34.46 o 
  -5   4   5        0.79       -2.08      9.45 o 
  -4   4   5     2036.37     1817.24     44.37 o 
  -3   4   5       12.17        5.23      7.88 o 
  -2   4   5     2042.01     1896.51     33.18 o 
  -1   4   5        1.96        2.82      5.60 o 
   0   4   5     3034.94     2782.47     35.92 o 
   1   4   5      167.20      168.59      6.52 o 
   2   4   5     2856.70     2785.16     33.16 o 
   3   4   5      152.17      151.46      7.88 o 
   4   4   5      881.17      763.37     18.17 o 
   5   4   5       98.82       98.86      8.62 o 
   6   4   5      548.79      575.05     25.17 o 
   7   4   5        0.05      -15.48     10.32 o 
   8   4   5       28.82       34.03     15.79 o 
   9   4   5        0.21       29.07     34.19 o 
  10   4   5        5.67       12.44     27.06 o 
 -10   5   5       87.29       78.22     23.87 o 
  -9   5   5      554.91      571.34     51.07 o 
  -8   5   5        3.61        1.56     31.56 o 
  -7   5   5      128.21      149.65     33.19 o 
  -6   5   5      441.75      423.83     27.12 o 
  -5   5   5     2427.29     2389.78     56.88 o 
  -4   5   5      206.61      261.42     30.30 o 
  -3   5   5      356.64      409.99     26.88 o 
  -2   5   5     2761.20     2846.52     39.20 o 
  -1   5   5        5.06       11.52      4.87 o 
   0   5   5      338.66      361.67     10.72 o 
   1   5   5        7.50        3.85      4.25 o 
   2   5   5        2.42        4.19      3.77 o 
   3   5   5        0.98       -1.36      6.20 o 
   4   5   5      319.19      334.92     12.55 o 
   5   5   5      105.49       98.15     11.03 o 
   6   5   5        0.65        9.85     11.40 o 
   7   5   5      224.75      237.93     30.17 o 
   8   5   5       26.80       34.51     16.20 o 
   9   5   5       22.96        6.18     23.84 o 
  10   5   5       17.49       33.58     30.10 o 
 -10   6   5        1.45       17.54     19.40 o 
  -9   6   5       46.11       85.52     22.50 o 
  -8   6   5      127.04      111.56     43.98 o 
  -7   6   5      541.16      543.44     32.56 o 
  -6   6   5        6.86       27.94     12.81 o 
  -5   6   5      395.72      415.53     29.66 o 
  -4   6   5      661.77      617.86     19.22 o 
  -3   6   5     2624.17     2681.10     62.19 o 
  -2   6   5      320.88      332.22     15.87 o 
  -1   6   5     2081.07     2069.31     31.39 o 
   0   6   5     1669.97     1647.14     27.13 o 
   1   6   5      511.14      456.46     16.04 o 
   2   6   5      316.95      267.41      9.93 o 
   3   6   5     3587.15     3540.95     48.10 o 
   4   6   5     2413.05     2388.72     43.93 o 
   5   6   5        2.28        5.00     11.83 o 
   6   6   5      310.50      308.39     31.98 o 
   7   6   5       49.89       47.28     19.21 o 
   8   6   5       53.46       43.72     20.37 o 
   9   6   5       17.17      -20.70     22.10 o 
  10   6   5        0.01       10.61     27.79 o 
 -10   7   5      104.18      183.93     50.72 o 
  -9   7   5        0.51       22.09     24.62 o 
  -8   7   5      223.98      238.95     46.45 o 
  -7   7   5      148.49      193.19     23.37 o 
  -6   7   5      708.03      729.58     67.09 o 
  -5   7   5        4.85       -3.22      9.81 o 
  -4   7   5     1725.04     1656.65     33.39 o 
  -3   7   5        5.41        8.21      6.17 o 
  -2   7   5     1920.01     1870.88     30.66 o 
  -1   7   5        5.09       17.41      9.33 o 
   0   7   5      171.89      185.40     10.31 o 
   1   7   5      809.49      803.87     33.58 o 
   2   7   5      787.84      733.12     23.51 o 
   3   7   5      260.88      262.39     11.23 o 
   4   7   5     1046.16     1034.55     22.98 o 
   5   7   5        0.82       11.62     14.57 o 
   6   7   5        2.43      -16.19     10.80 o 
   7   7   5      237.61      243.41     22.02 o 
   8   7   5       42.17       30.96     19.56 o 
   9   7   5        8.59       44.54     30.10 o 
 -10   8   5        0.44       13.17     20.46 o 
  -9   8   5        2.00      -17.67     16.28 o 
  -8   8   5        9.16       11.11     23.95 o 
  -7   8   5      677.32      682.37     35.01 o 
  -6   8   5      307.37      289.53     34.43 o 
  -5   8   5      241.20      200.61     19.84 o 
  -4   8   5      767.96      866.36     32.15 o 
  -3   8   5     3489.58     3480.18     48.67 o 
  -2   8   5      175.38      195.21     11.85 o 
  -1   8   5     1935.32     1809.63     30.74 o 
   0   8   5      771.17      833.70     22.65 o 
   1   8   5     6173.16     6039.67     73.97 o 
   2   8   5      330.83      334.55     13.55 o 
   3   8   5     1261.90     1186.85     25.67 o 
   4   8   5      143.70      149.15     11.71 o 
   5   8   5     1502.02     1536.14     52.50 o 
   6   8   5        0.34       14.13     12.84 o 
   7   8   5        4.46        5.20     13.63 o 
   8   8   5        1.34       22.01     18.35 o 
   9   8   5       17.69      -29.75     19.83 o 
 -10   9   5       92.41       95.54     26.13 o 
  -9   9   5       17.19        9.22     18.47 o 
  -8   9   5      224.36      261.23     29.26 o 
  -7   9   5       10.44       -3.53     12.78 o 
  -6   9   5      643.85      668.37     33.50 o 
  -5   9   5      312.32      295.46     23.29 o 
  -4   9   5      519.82      461.65     26.58 o 
  -3   9   5     1254.66     1367.67     27.09 o 
  -2   9   5     1005.49      998.04     22.54 o 
  -1   9   5      657.54      712.67     19.12 o 
   0   9   5     3256.53     3289.87     47.53 o 
   1   9   5     1111.57     1149.94     24.83 o 
   2   9   5     1927.46     2037.94     53.55 o 
   3   9   5      201.05      204.23     16.06 o 
   4   9   5        0.55       -9.25     10.18 o 
   5   9   5        2.38       18.47     13.48 o 
   6   9   5      744.37      790.95     32.58 o 
   7   9   5        3.90       -3.51     13.34 o 
   8   9   5       96.58      146.05     21.57 o 
   9   9   5        4.42       22.66     25.88 o 
 -10  10   5        3.50       -2.78     28.32 o 
  -9  10   5        9.02        8.43     26.92 o 
  -8  10   5       78.23       61.74     26.20 o 
  -7  10   5       16.88       45.13     16.21 o 
  -6  10   5      349.64      327.96     26.82 o 
  -5  10   5        6.17        7.06     19.38 o 
  -4  10   5       20.84       25.03      9.59 o 
  -3  10   5       16.38       11.93      7.35 o 
  -2  10   5     1610.50     1615.57     30.55 o 
  -1  10   5      687.77      704.28     20.09 o 
   0  10   5     2732.43     2616.83     67.77 o 
   1  10   5      329.22      306.17     14.70 o 
   2  10   5     2258.51     2184.13     37.91 o 
   3  10   5      215.56      218.11     23.11 o 
   4  10   5      417.15      431.80     23.93 o 
   5  10   5       29.91      -18.68     12.46 o 
   6  10   5      695.04      762.67     33.75 o 
   7  10   5       44.07       50.04     15.95 o 
   8  10   5        4.21       -9.62     14.20 o 
   9  10   5        3.65       -3.61     27.79 o 
  -9  11   5      340.51      370.85     63.92 o 
  -8  11   5        5.40       12.57     16.37 o 
  -7  11   5      181.33      176.45     30.25 o 
  -6  11   5       21.89       29.85     14.58 o 
  -5  11   5      675.97      679.91     26.14 o 
  -4  11   5       39.26       41.74     11.13 o 
  -3  11   5     1039.15      998.12     24.40 o 
  -2  11   5       32.30       40.66     19.69 o 
  -1  11   5      829.39      760.23     21.66 o 
   0  11   5       19.04       18.77      9.32 o 
   1  11   5        4.19        5.04      7.48 o 
   2  11   5       80.68       62.37     12.47 o 
   3  11   5      303.53      289.36     15.73 o 
   4  11   5      306.40      341.20     17.50 o 
   5  11   5      649.25      646.76     34.74 o 
   6  11   5       17.90       -9.74     13.53 o 
   7  11   5       28.96       49.16     16.44 o 
   8  11   5        2.71        9.10     16.41 o 
   9  11   5       53.23       45.45     31.54 o 
  -9  12   5        0.45      -13.75     39.52 o 
  -8  12   5        0.28        5.13     34.67 o 
  -7  12   5        7.40       10.30     24.27 o 
  -6  12   5       22.99       35.71     12.17 o 
  -5  12   5       10.33        3.87     10.84 o 
  -4  12   5      182.57      226.83     21.81 o 
  -3  12   5      143.57      148.63     14.89 o 
  -2  12   5     1112.52     1141.01     27.09 o 
  -1  12   5        3.36        4.69      8.17 o 
   0  12   5     1351.75     1312.10     40.02 o 
   1  12   5       26.95       12.81      8.86 o 
   2  12   5      863.64      811.16     28.42 o 
   3  12   5       21.46       13.12     10.33 o 
   4  12   5      231.12      223.10     15.65 o 
   5  12   5      230.11      222.71     21.97 o 
   6  12   5       42.65       34.46     15.55 o 
   7  12   5       49.16       56.03     17.60 o 
   8  12   5       74.90       93.80     21.39 o 
   9  12   5        0.07      -38.23     25.49 o 
  -9  13   5       73.41       43.28     19.24 o 
  -8  13   5       41.13       27.02     18.82 o 
  -7  13   5       24.80       22.75     12.69 o 
  -6  13   5      253.53      250.57     20.71 o 
  -5  13   5      342.19      349.68     21.92 o 
  -4  13   5       44.91       42.78     12.98 o 
  -3  13   5        2.31        4.67      9.67 o 
  -2  13   5      173.59      182.76     13.98 o 
  -1  13   5      218.09      231.54     16.86 o 
   0  13   5      957.22      986.55     26.49 o 
   1  13   5        1.06        1.24      8.23 o 
   2  13   5      102.65       94.73     13.43 o 
   3  13   5      210.33      205.54     15.39 o 
   4  13   5       46.70       48.58     14.93 o 
   5  13   5       84.78      108.30     18.22 o 
   6  13   5       68.52       62.60     17.55 o 
   7  13   5       12.75       12.91     16.33 o 
   8  13   5       67.37       80.45     24.21 o 
  -9  14   5        1.44        0.17     25.49 o 
  -8  14   5       65.47       91.27     40.60 o 
  -7  14   5      136.85      105.14     22.12 o 
  -6  14   5       50.16       43.65     19.67 o 
  -5  14   5      201.52      202.32     23.65 o 
  -4  14   5        0.68       13.35     13.76 o 
  -3  14   5     1178.13     1166.11     43.38 o 
  -2  14   5      589.89      569.32     38.48 o 
  -1  14   5      465.09      472.03     19.78 o 
   0  14   5      341.94      336.58     25.00 o 
   1  14   5      201.78      198.76     15.40 o 
   2  14   5       70.65       72.40     12.03 o 
   3  14   5      213.25      254.45     17.14 o 
   4  14   5       10.56       -2.88     13.04 o 
   5  14   5      175.95      182.75     22.10 o 
   6  14   5        0.08      -12.13     14.62 o 
   7  14   5       88.04       49.24     18.89 o 
   8  14   5       28.56       39.85     30.58 o 
  -8  15   5      236.66      257.15     31.74 o 
  -7  15   5       50.04       44.29     20.08 o 
  -6  15   5      140.49      123.61     25.58 o 
  -5  15   5       15.45       24.30     28.62 o 
  -4  15   5      246.58      252.56     26.22 o 
  -3  15   5        7.15       12.13     22.14 o 
  -2  15   5        0.88      -11.57     10.18 o 
  -1  15   5       86.38       63.29     15.27 o 
   0  15   5       75.80       76.76     12.60 o 
   1  15   5       61.11       44.63     11.69 o 
   2  15   5        1.21        4.77      9.46 o 
   3  15   5       42.95       34.55     10.88 o 
   4  15   5        0.35      -15.46     12.75 o 
   5  15   5       68.24       71.10     17.63 o 
   6  15   5      156.68      152.35     23.01 o 
   7  15   5       41.40       62.56     19.89 o 
   8  15   5       53.65       60.98     25.28 o 
  -8  16   5        1.94      -14.56     28.93 o 
  -7  16   5       12.67        8.66     39.58 o 
  -6  16   5        1.25       37.82     18.47 o 
  -5  16   5      197.25      189.01     42.58 o 
  -4  16   5      337.83      351.29     29.68 o 
  -3  16   5      104.12      139.73     21.77 o 
  -2  16   5      459.72      488.49     52.57 o 
  -1  16   5     1313.48     1325.05     45.39 o 
   0  16   5       26.50       15.21     10.59 o 
   1  16   5        5.04       22.38     10.80 o 
   2  16   5      130.68      115.79     14.26 o 
   3  16   5      489.84      478.27     22.94 o 
   4  16   5        0.58       -2.25     13.60 o 
   5  16   5        5.30       19.15     17.68 o 
   6  16   5       87.83      112.50     20.98 o 
   7  16   5       47.70       14.12     19.77 o 
  -8  17   5       33.23       39.89     29.71 o 
  -7  17   5        4.99       21.16     20.04 o 
  -6  17   5      380.66      381.72     35.22 o 
  -5  17   5      209.06      199.70     26.62 o 
  -4  17   5        2.36      -17.64     13.85 o 
  -3  17   5        1.74      -13.18     13.38 o 
  -2  17   5      212.03      234.84     26.18 o 
  -1  17   5        0.18       14.89     11.93 o 
   0  17   5       46.85       27.71     11.33 o 
   1  17   5        2.17       -7.06     14.69 o 
   2  17   5        3.66       13.77     10.94 o 
   3  17   5        8.10       26.79     15.08 o 
   4  17   5        0.20        6.44     14.08 o 
   5  17   5       94.47      137.82     21.57 o 
   6  17   5       46.08       76.60     20.15 o 
   7  17   5        0.83        7.76     26.69 o 
  -7  18   5       10.93      -23.79     19.46 o 
  -6  18   5       35.51       37.59     19.79 o 
  -5  18   5       19.47        7.97     29.88 o 
  -4  18   5      136.59      135.61     23.39 o 
  -3  18   5        6.05       -8.27     14.99 o 
  -2  18   5       56.02       42.75     18.13 o 
  -1  18   5        8.94       27.60     13.58 o 
   0  18   5      122.60      150.32     18.34 o 
   1  18   5       57.91       58.67     13.18 o 
   2  18   5      161.31      201.62     27.55 o 
   3  18   5       63.34       73.53     18.20 o 
   4  18   5      163.66      122.49     20.65 o 
   5  18   5       13.41       -9.54     15.52 o 
   6  18   5       64.12       52.85     34.69 o 
   7  18   5        2.13       21.73     24.02 o 
  -7  19   5      245.38      261.95     33.52 o 
  -6  19   5        2.86       -6.60     18.47 o 
  -5  19   5       69.78      126.84     25.94 o 
  -4  19   5        3.88       23.59     17.83 o 
  -3  19   5      227.55      235.26     37.54 o 
  -2  19   5      146.75      148.69     23.61 o 
  -1  19   5        2.12       -2.29     12.47 o 
   0  19   5        5.32       16.19     13.14 o 
   1  19   5       11.31       13.32     11.95 o 
   2  19   5        1.59       -8.22     10.38 o 
   3  19   5      123.29       96.54     19.65 o 
   4  19   5        5.70        2.76     15.37 o 
   5  19   5       58.80       46.72     21.94 o 
   6  19   5       12.84       28.87     22.07 o 
  -6  20   5       19.68        6.30     19.67 o 
  -5  20   5        2.10        9.38     19.21 o 
  -4  20   5        0.79      -22.84     15.23 o 
  -3  20   5       32.81       26.24     17.16 o 
  -2  20   5      153.49      117.58     23.14 o 
  -1  20   5       47.66       64.26     19.47 o 
   0  20   5      185.92      188.27     25.55 o 
   1  20   5       11.70        9.91     14.44 o 
   2  20   5       83.57       80.16     23.67 o 
   3  20   5        5.97       29.83     19.58 o 
   4  20   5       90.67      135.04     47.22 o 
   5  20   5       27.26       23.05     27.42 o 
   6  20   5       10.32        7.55     22.19 o 
  -5  21   5       40.52       48.35     22.93 o 
  -4  21   5       67.34       56.13     32.71 o 
  -3  21   5        0.09       -2.28     16.99 o 
  -2  21   5       74.26       77.99     21.98 o 
  -1  21   5        0.21       -1.35     16.76 o 
   0  21   5       41.72       16.28     20.57 o 
   1  21   5        4.28       -0.31     16.82 o 
   2  21   5        8.47      -17.66     22.97 o 
   3  21   5        0.62        6.22     26.53 o 
   4  21   5       11.13       61.42     31.93 o 
   5  21   5        0.52       28.40     21.96 o 
  -5  22   5       13.07       10.57     30.45 o 
  -4  22   5       43.40       25.18     21.84 o 
  -3  22   5       36.12       31.24     35.58 o 
  -2  22   5        1.18        0.02     17.82 o 
  -1  22   5      147.75      180.82     27.17 o 
   0  22   5       28.47       70.38     21.12 o 
   1  22   5       80.25       79.13     47.74 o 
   2  22   5        5.17       18.70     28.32 o 
   3  22   5       80.57      130.27     38.32 o 
   4  22   5       11.94       -6.61     28.49 o 
  -4  23   5       43.83       85.47     39.80 o 
  -3  23   5       19.81       14.54     20.34 o 
  -2  23   5       40.46       57.03     22.33 o 
  -1  23   5        1.96       33.25     20.55 o 
   0  23   5       13.71       24.27     19.46 o 
   1  23   5        1.74        3.57     28.84 o 
   2  23   5        3.38       15.92     29.58 o 
   3  23   5        0.01        2.70     28.40 o 
  -3  24   5       66.00       60.20     35.71 o 
  -2  24   5        2.20      -14.96     25.75 o 
  -1  24   5       36.35       61.77     30.49 o 
   0  24   5        5.66       18.13     19.50 o 
   1  24   5        4.06        7.57     27.49 o 
 -10   0   6        3.31       -3.70     26.14 o 
  -8   0   6       50.57       28.14     25.88 o 
  -6   0   6     1200.79     1407.56     63.81 o 
  -4   0   6     2769.19     2705.20     81.21 o 
  -2   0   6     5562.71     5517.92    123.44 o 
   0   0   6    10092.70    10400.84    151.29 o 
   2   0   6      109.78       79.37      7.20 o 
   4   0   6     1544.21     1524.41     32.27 o 
   6   0   6      700.47      598.26     43.11 o 
   8   0   6       11.81       20.05     20.40 o 
  10   0   6        2.93       10.61     27.14 o 
 -10   1   6       30.58       10.46     20.11 o 
  -9   1   6      225.80      186.51     27.14 o 
  -8   1   6      405.01      504.27     43.43 o 
  -7   1   6      300.14      333.52     28.86 o 
  -6   1   6        3.26       19.73     20.44 o 
  -5   1   6     1193.65     1198.34     38.31 o 
  -4   1   6        0.08       -7.26     12.27 o 
  -3   1   6      196.70      255.10     15.77 o 
  -2   1   6     4739.59     5244.14     86.81 o 
  -1   1   6     1312.90     1391.81     22.37 o 
   0   1   6      100.08       92.57      5.87 o 
   1   1   6      226.97      214.95     14.55 o 
   2   1   6      128.03      126.38      7.38 o 
   3   1   6     1413.00     1441.26     28.14 o 
   4   1   6      929.10      917.39     18.60 o 
   5   1   6      648.26      634.60     30.33 o 
   6   1   6       38.47       48.59     13.46 o 
   7   1   6      311.77      352.13     28.30 o 
   8   1   6      107.75      103.59     19.87 o 
   9   1   6       41.61       44.51     18.69 o 
  10   1   6        0.81       12.23     18.79 o 
 -10   2   6       21.33       41.50     22.50 o 
  -9   2   6       16.46       -4.53     15.92 o 
  -8   2   6       17.68       41.02     19.97 o 
  -7   2   6      451.25      436.80     47.22 o 
  -6   2   6      579.27      714.24     33.05 o 
  -5   2   6      478.51      421.70     24.36 o 
  -4   2   6      825.54      761.95     34.56 o 
  -3   2   6     3265.21     3320.43     62.05 o 
  -2   2   6    10596.89    10875.49    224.60 o 
  -1   2   6     4296.91     4565.03     52.99 o 
   0   2   6      176.24      157.57      6.51 o 
   1   2   6      663.55      816.26     17.04 o 
   2   2   6      361.65      359.09     12.80 o 
   3   2   6     1882.86     1766.37     23.44 o 
   4   2   6       40.74       35.02      6.74 o 
   5   2   6       19.65        7.15      7.80 o 
   6   2   6        3.75        5.22     16.81 o 
   7   2   6      150.57      145.90     28.06 o 
   8   2   6       83.48       89.49     19.12 o 
   9   2   6       20.17        6.51     15.39 o 
  10   2   6        0.08        9.91     18.05 o 
 -10   3   6       64.45       67.94     39.08 o 
  -9   3   6        6.34       26.57     18.13 o 
  -8   3   6      710.65      730.47     40.23 o 
  -7   3   6       43.16       11.66     14.40 o 
  -6   3   6       55.23       56.38     23.14 o 
  -5   3   6      181.32      170.80     18.47 o 
  -4   3   6      180.99      146.77     14.98 o 
  -3   3   6     1571.75     1527.29     72.75 o 
  -2   3   6      225.27      221.96     11.37 o 
  -1   3   6     4837.14     5330.52     70.71 o 
   0   3   6      575.09      607.34     11.77 o 
   1   3   6      341.76      328.21     14.73 o 
   2   3   6     2819.26     2958.19     88.86 o 
   3   3   6        7.24       13.92      5.12 o 
   4   3   6     1395.76     1402.49     28.56 o 
   5   3   6       14.94        9.79      7.71 o 
   6   3   6      981.70      949.23     33.33 o 
   7   3   6        2.45       -0.97     13.01 o 
   8   3   6      366.20      310.16     33.91 o 
   9   3   6        9.97       26.54     17.41 o 
  10   3   6       13.04       16.66     28.66 o 
 -10   4   6       20.55        9.00     21.68 o 
  -9   4   6      211.83      223.81     28.41 o 
  -8   4   6        0.51       -1.69     22.27 o 
  -7   4   6      111.42      132.25     28.38 o 
  -6   4   6       20.12       12.24     19.16 o 
  -5   4   6     2453.13     2277.00     45.57 o 
  -4   4   6      566.69      543.27     44.48 o 
  -3   4   6     6455.38     6315.60    128.69 o 
  -2   4   6      131.87      155.55     10.38 o 
  -1   4   6     3908.42     3888.06     48.71 o 
   0   4   6       30.09       25.84      4.58 o 
   1   4   6      104.08       87.37      4.65 o 
   2   4   6      870.95      891.93     22.77 o 
   3   4   6      316.25      329.53     10.78 o 
   4   4   6        0.22        7.58      6.78 o 
   5   4   6      272.08      272.77     17.50 o 
   6   4   6      108.60      102.20     16.02 o 
   7   4   6        0.34        6.87     12.09 o 
   8   4   6        1.31        1.71     15.06 o 
   9   4   6        2.86       54.28     27.97 o 
 -10   5   6      383.33      408.55     94.98 o 
  -9   5   6        0.67       29.98     18.89 o 
  -8   5   6        1.14      -13.06     16.18 o 
  -7   5   6        0.99       -4.05     12.70 o 
  -6   5   6      328.62      285.94     29.60 o 
  -5   5   6      269.17      210.80     19.40 o 
  -4   5   6      522.30      543.28     25.03 o 
  -3   5   6      652.53      701.34     22.67 o 
  -2   5   6       39.46       45.78      8.20 o 
  -1   5   6      214.38      221.63     11.80 o 
   0   5   6       14.81       34.91      5.89 o 
   1   5   6       26.80       29.44      5.47 o 
   2   5   6     3009.33     2936.19     35.42 o 
   3   5   6     1721.87     1684.55     25.42 o 
   4   5   6      229.95      240.15     12.31 o 
   5   5   6      546.45      549.55     20.20 o 
   6   5   6     1034.56     1030.20     39.59 o 
   7   5   6        2.42       -2.69     11.69 o 
   8   5   6       93.72      162.37     35.28 o 
   9   5   6        2.49       28.45     27.49 o 
 -10   6   6       10.68       10.07     20.21 o 
  -9   6   6      168.99      211.31     28.44 o 
  -8   6   6        0.87      -20.70     14.04 o 
  -7   6   6      490.17      481.96     31.71 o 
  -6   6   6      827.91      853.47     35.71 o 
  -5   6   6      497.13      499.01     26.84 o 
  -4   6   6      672.35      637.90     21.29 o 
  -3   6   6     1490.66     1430.53     26.97 o 
  -2   6   6     4645.45     4638.42     58.82 o 
  -1   6   6      873.54      847.96     16.21 o 
   0   6   6      254.67      211.63     11.58 o 
   1   6   6      144.93      126.20      7.49 o 
   2   6   6     1409.09     1419.27     29.16 o 
   3   6   6       53.56       54.43      6.28 o 
   4   6   6        0.78       -3.59      6.83 o 
   5   6   6       11.95       19.10      9.23 o 
   6   6   6       77.95       60.55     19.33 o 
   7   6   6        0.01       13.78     17.45 o 
   8   6   6       42.55       49.75     20.13 o 
   9   6   6       10.28        6.57     25.23 o 
 -10   7   6       10.54       17.44     26.21 o 
  -9   7   6      661.33      690.61     43.23 o 
  -8   7   6        0.42       -4.99     14.98 o 
  -7   7   6        6.14        8.50     14.81 o 
  -6   7   6      211.78      250.12     23.51 o 
  -5   7   6      387.23      410.87     26.58 o 
  -4   7   6      257.02      254.35     14.69 o 
  -3   7   6      931.13      901.28     21.34 o 
  -2   7   6      105.51      106.18      9.19 o 
  -1   7   6       34.79       38.66      6.99 o 
   0   7   6      247.12      247.41      9.56 o 
   1   7   6        3.65        1.91      9.16 o 
   2   7   6       35.79       57.91      6.47 o 
   3   7   6     1189.47     1159.50     30.31 o 
   4   7   6       25.43       38.81     17.21 o 
   5   7   6     1016.79      904.20     42.08 o 
   6   7   6      101.02       96.09     22.35 o 
   7   7   6       61.34       93.30     23.07 o 
   8   7   6       55.60       67.97     22.25 o 
   9   7   6       92.11       53.68     31.93 o 
 -10   8   6        5.60      -21.55     18.67 o 
  -9   8   6       25.96       -6.69     18.01 o 
  -8   8   6      124.88      127.10     43.67 o 
  -7   8   6      190.39      227.44     24.82 o 
  -6   8   6      810.65      862.34     46.93 o 
  -5   8   6      304.09      288.45     50.11 o 
  -4   8   6       95.65      103.64     10.16 o 
  -3   8   6       17.17       28.60      8.17 o 
  -2   8   6     1383.12     1347.10     39.58 o 
  -1   8   6      291.07      349.74     14.16 o 
   0   8   6     9587.01     9714.17    110.02 o 
   1   8   6       22.14       42.32     11.87 o 
   2   8   6      877.17      795.59     22.76 o 
   3   8   6        4.24       13.44      9.29 o 
   4   8   6      626.04      595.98     58.05 o 
   5   8   6      364.20      321.18     29.90 o 
   6   8   6       23.42       10.73     16.83 o 
   7   8   6       32.40       33.13     20.05 o 
   8   8   6        0.78      -11.33     22.55 o 
   9   8   6        1.27       43.63     31.14 o 
 -10   9   6       23.40       19.46     22.35 o 
  -9   9   6      147.95      107.47     45.48 o 
  -8   9   6      616.27      631.94     40.07 o 
  -7   9   6       15.35       15.69     14.16 o 
  -6   9   6       29.36       29.52     14.34 o 
  -5   9   6      117.58      142.50     19.30 o 
  -4   9   6       13.34        5.45      8.55 o 
  -3   9   6       54.68       47.89      8.70 o 
  -2   9   6        8.41       19.65      7.60 o 
  -1   9   6      161.49      204.07     16.87 o 
   0   9   6      218.77      253.30     13.15 o 
   1   9   6      717.09      682.31     19.48 o 
   2   9   6     1218.39     1174.38     25.64 o 
   3   9   6      490.32      529.41     25.06 o 
   4   9   6       80.52       84.96     14.99 o 
   5   9   6      219.65      216.12     20.29 o 
   6   9   6      305.25      292.97     23.95 o 
   7   9   6      265.96      268.18     37.67 o 
   8   9   6       23.28       49.57     22.41 o 
   9   9   6        5.64       12.57     27.66 o 
  -9  10   6        4.73       29.71     21.57 o 
  -8  10   6       51.45       74.43     16.89 o 
  -7  10   6      101.41       91.26     18.91 o 
  -6  10   6      166.01      146.21     20.38 o 
  -5  10   6      454.98      470.85     28.07 o 
  -4  10   6      603.96      630.48     24.14 o 
  -3  10   6     1494.73     1427.72     29.31 o 
  -2  10   6       42.47       35.75      8.28 o 
  -1  10   6     2708.30     2598.94     42.00 o 
   0  10   6     1083.64     1006.42     24.24 o 
   1  10   6      654.27      638.41     19.68 o 
   2  10   6      246.91      257.87     14.17 o 
   3  10   6      299.66      300.67     20.86 o 
   4  10   6      327.76      327.63     35.39 o 
   5  10   6       30.85       44.02     14.30 o 
   6  10   6        1.34       -3.80     13.35 o 
   7  10   6        6.64        0.87     18.17 o 
   8  10   6        0.11        8.87     20.82 o 
   9  10   6        1.49      -10.77     20.66 o 
  -9  11   6        6.68       11.20     20.46 o 
  -8  11   6       34.06       32.95     18.35 o 
  -7  11   6      114.46      109.07     21.27 o 
  -6  11   6      122.37      146.90     17.01 o 
  -5  11   6        0.25       -1.26      9.78 o 
  -4  11   6      127.74      119.43     14.55 o 
  -3  11   6       24.89       24.58      8.72 o 
  -2  11   6       51.48       68.89     10.06 o 
  -1  11   6      377.89      370.87     16.68 o 
   0  11   6      112.74      118.35     11.81 o 
   1  11   6        9.77       21.23      8.37 o 
   2  11   6      761.38      732.44     21.93 o 
   3  11   6      166.12      143.91     18.69 o 
   4  11   6      718.62      719.27     60.79 o 
   5  11   6      207.55      185.57     20.42 o 
   6  11   6      532.77      595.65     31.82 o 
   7  11   6        6.80      -12.13     14.48 o 
   8  11   6       64.49       61.04     24.07 o 
  -9  12   6      151.37      146.32     28.86 o 
  -8  12   6        1.36       -2.76     15.70 o 
  -7  12   6      261.94      256.39     22.03 o 
  -6  12   6       11.48       31.19     13.68 o 
  -5  12   6      547.18      570.81     25.64 o 
  -4  12   6      231.40      269.17     19.43 o 
  -3  12   6      922.16      922.84     32.27 o 
  -2  12   6      428.48      425.04     18.05 o 
  -1  12   6      686.48      679.01     21.91 o 
   0  12   6       52.61       47.32     10.05 o 
   1  12   6      771.51      797.24     23.65 o 
   2  12   6        2.39        1.85     10.55 o 
   3  12   6      511.00      538.68     27.49 o 
   4  12   6      100.93       82.22     16.63 o 
   5  12   6        5.18       11.39     13.69 o 
   6  12   6      258.47      260.94     24.72 o 
   7  12   6       12.78       30.94     21.99 o 
   8  12   6        0.51      -12.98     48.89 o 
  -9  13   6       35.53       11.55     17.19 o 
  -8  13   6        0.68       -2.20     13.33 o 
  -7  13   6        0.41      -10.61     11.54 o 
  -6  13   6      342.23      300.35     22.67 o 
  -5  13   6      139.54      152.85     17.22 o 
  -4  13   6       11.29       15.31     17.45 o 
  -3  13   6      166.17      161.30     16.45 o 
  -2  13   6       16.28        6.17      8.96 o 
  -1  13   6       68.50       66.00     11.35 o 
   0  13   6       51.52       28.75      9.90 o 
   1  13   6      120.07      110.95     12.72 o 
   2  13   6      364.66      320.58     17.55 o 
   3  13   6       59.01       45.19     14.50 o 
   4  13   6      101.01       99.56     17.56 o 
   5  13   6      209.90      211.93     25.56 o 
   6  13   6       32.03        9.23     15.24 o 
   7  13   6      103.30      128.31     21.09 o 
   8  13   6       23.76       60.26     25.80 o 
  -8  14   6       12.24        0.76     18.33 o 
  -7  14   6      479.02      476.69     28.62 o 
  -6  14   6      498.79      465.92     26.75 o 
  -5  14   6        6.78       13.17     11.94 o 
  -4  14   6      477.00      469.80     24.65 o 
  -3  14   6      509.29      483.15     24.34 o 
  -2  14   6      145.59      152.09     14.40 o 
  -1  14   6        7.69        4.68      8.90 o 
   0  14   6      615.27      618.75     22.78 o 
   1  14   6       64.84       52.04     11.38 o 
   2  14   6       95.51      110.82     18.17 o 
   3  14   6       15.49       21.10     17.89 o 
   4  14   6       86.44       84.85     28.65 o 
   5  14   6       34.07       12.42     22.87 o 
   6  14   6       54.43       48.71     17.96 o 
   7  14   6        0.84        6.15     16.29 o 
   8  14   6        1.05       26.78     23.95 o 
  -8  15   6        7.61       16.94     29.86 o 
  -7  15   6       25.12       -5.06     17.85 o 
  -6  15   6        6.95       -5.05     12.39 o 
  -5  15   6        6.17       32.28     13.13 o 
  -4  15   6        4.59        8.76     11.17 o 
  -3  15   6       58.44       56.55     13.60 o 
  -2  15   6        7.43        0.04      9.39 o 
  -1  15   6       29.06       19.39     10.63 o 
   0  15   6       27.50       19.03     10.54 o 
   1  15   6       40.61       43.25     11.65 o 
   2  15   6        0.31        5.89     12.04 o 
   3  15   6      330.05      357.12     27.58 o 
   4  15   6       19.71        8.66     15.03 o 
   5  15   6       69.55      104.09     20.18 o 
   6  15   6        6.70       -3.90     15.19 o 
   7  15   6       21.94       78.26     24.98 o 
  -8  16   6       16.90        3.37     18.60 o 
  -7  16   6        2.10       14.35     18.02 o 
  -6  16   6      348.05      351.05     33.13 o 
  -5  16   6       85.87       84.06     20.99 o 
  -4  16   6      198.70      251.23     29.20 o 
  -3  16   6      375.37      326.22     22.82 o 
  -2  16   6      540.55      595.51     28.10 o 
  -1  16   6      122.29      103.02     13.90 o 
   0  16   6      224.24      289.12     25.19 o 
   1  16   6       26.23       26.71     11.30 o 
   2  16   6      122.65      150.18     19.39 o 
   3  16   6        5.71       11.91     13.94 o 
   4  16   6       71.21       43.45     16.37 o 
   5  16   6        0.67        4.74     14.85 o 
   6  16   6        4.09        3.56     17.08 o 
   7  16   6        2.66       -2.99     17.09 o 
  -7  17   6       14.30       23.81     19.79 o 
  -6  17   6       34.42       51.09     20.73 o 
  -5  17   6       10.95       12.50     17.83 o 
  -4  17   6       49.45       19.50     30.88 o 
  -3  17   6       49.99       67.37     18.88 o 
  -2  17   6       28.20        3.01     13.79 o 
  -1  17   6       50.50       45.80     12.39 o 
   0  17   6        3.93      -10.97      8.93 o 
   1  17   6       32.43       21.62     11.70 o 
   2  17   6       69.41       72.39     25.35 o 
   3  17   6       22.69       25.82     14.74 o 
   4  17   6        1.15       32.91     16.20 o 
   5  17   6        1.33       36.42     17.30 o 
   6  17   6       45.47       38.65     19.39 o 
   7  17   6      113.17      165.43     32.40 o 
  -7  18   6       36.34       11.64     20.17 o 
  -6  18   6        6.33        7.17     19.88 o 
  -5  18   6      148.31      189.83     30.71 o 
  -4  18   6       14.47       25.53     17.84 o 
  -3  18   6      268.33      244.68     28.23 o 
  -2  18   6       39.66       26.33     17.29 o 
  -1  18   6      527.25      560.46     29.70 o 
   0  18   6        9.79       13.41     11.21 o 
   1  18   6       60.42       50.29     13.26 o 
   2  18   6       81.68       80.44     22.47 o 
   3  18   6      233.76      233.55     24.07 o 
   4  18   6       60.31       56.23     17.82 o 
   5  18   6       15.14       12.59     17.20 o 
   6  18   6        1.98       28.35     18.59 o 
  -7  19   6        5.00      -14.48     29.88 o 
  -6  19   6       99.32       66.38     23.11 o 
  -5  19   6        0.54       23.47     26.23 o 
  -4  19   6        1.85      -17.92     35.82 o 
  -3  19   6        0.04        7.50     23.71 o 
  -2  19   6       14.16       22.05     17.24 o 
  -1  19   6        0.65        5.66     13.41 o 
   0  19   6       62.68       55.04     14.04 o 
   1  19   6       24.42       17.20     14.99 o 
   2  19   6        0.57       12.35     14.83 o 
   3  19   6        8.42       31.63     16.64 o 
   4  19   6       73.27       67.23     19.65 o 
   5  19   6        4.94        0.31     15.98 o 
   6  19   6       55.16       74.48     26.26 o 
  -6  20   6       12.55       22.20     22.28 o 
  -5  20   6       45.97       56.07     22.89 o 
  -4  20   6       14.74       14.42     19.53 o 
  -3  20   6      150.52      133.03     25.09 o 
  -2  20   6      144.71      149.17     24.92 o 
  -1  20   6      205.14      280.47     30.24 o 
   0  20   6       46.89       39.39     15.71 o 
   1  20   6        9.32       26.16     18.92 o 
   2  20   6       53.42       70.14     18.80 o 
   3  20   6      100.90      131.72     21.95 o 
   4  20   6        0.11       29.45     17.41 o 
   5  20   6        3.71        8.56     21.79 o 
  -5  21   6        0.16       12.55     20.82 o 
  -4  21   6        4.34       -8.67     17.42 o 
  -3  21   6       17.87       21.97     19.44 o 
  -2  21   6        4.19       18.58     18.94 o 
  -1  21   6        1.01      -12.87     16.55 o 
   0  21   6        0.65       -4.48     13.85 o 
   1  21   6       13.51        6.06     17.93 o 
   2  21   6       56.48       76.57     24.53 o 
   3  21   6       23.27       45.69     18.29 o 
   4  21   6        0.96        2.59     20.57 o 
  -5  22   6        7.48       -4.92     32.58 o 
  -4  22   6       16.15       19.78     20.05 o 
  -3  22   6        7.33       58.52     34.78 o 
  -2  22   6      118.67      146.36     39.39 o 
  -1  22   6        1.84      -10.05     17.43 o 
   0  22   6      115.51      123.31     37.10 o 
   1  22   6       21.05       56.94     31.62 o 
   2  22   6       16.14       20.53     27.92 o 
   3  22   6       25.50       31.49     30.97 o 
   4  22   6        6.72       60.03     32.88 o 
  -4  23   6        4.01      -33.67     29.23 o 
  -3  23   6        2.38        1.85     19.75 o 
  -2  23   6       13.63       11.47     19.46 o 
  -1  23   6       13.88       21.88     19.69 o 
   0  23   6       25.32       13.53     28.40 o 
   1  23   6       11.77       28.45     29.32 o 
   2  23   6        5.48       14.88     30.88 o 
  -2  24   6       16.29       15.53     28.62 o 
  -9   0   7      148.97      202.96     41.24 o 
  -7   0   7      555.51      608.83     49.41 o 
  -5   0   7     2107.89     2253.88     78.42 o 
  -3   0   7      944.76      955.50     41.19 o 
  -1   0   7      387.88      307.88     36.82 o 
   1   0   7       65.11       85.65     19.49 o 
   3   0   7       40.92       42.11     12.93 o 
   5   0   7      186.98      189.98     21.81 o 
   7   0   7      152.07      153.85     30.14 o 
   9   0   7       19.66        8.05     24.79 o 
 -10   1   7       74.82       45.20     24.71 o 
  -9   1   7        0.05       -0.06     17.72 o 
  -8   1   7      243.20      244.31     32.08 o 
  -7   1   7      579.08      610.76     35.04 o 
  -6   1   7      145.00      181.87     44.85 o 
  -5   1   7      249.43      276.35     30.03 o 
  -4   1   7        3.33      -12.00      9.05 o 
  -3   1   7      663.95      729.19     25.23 o 
  -2   1   7     8041.15     8298.97    110.27 o 
  -1   1   7     5537.47     5782.58     65.41 o 
   0   1   7      957.43      857.22     14.86 o 
   1   1   7       59.83      103.15     10.18 o 
   2   1   7     2579.11     2578.44     37.46 o 
   3   1   7     1490.90     1518.24     25.47 o 
   4   1   7      242.93      303.54     21.01 o 
   5   1   7       91.87      105.86     15.23 o 
   6   1   7     1271.96     1294.71     45.74 o 
   7   1   7      185.00      210.38     24.72 o 
   8   1   7      135.75      162.50     62.11 o 
   9   1   7        9.76       -3.38     21.99 o 
 -10   2   7       23.13       31.49     24.62 o 
  -9   2   7      104.64      105.09     23.30 o 
  -8   2   7      296.01      329.23     43.82 o 
  -7   2   7      252.72      318.46     27.74 o 
  -6   2   7      325.32      351.78     30.71 o 
  -5   2   7     1297.72     1253.77     40.26 o 
  -4   2   7      324.53      382.61     21.19 o 
  -3   2   7     5050.39     5065.26     86.76 o 
  -2   2   7     5165.12     5087.94    121.36 o 
  -1   2   7     1656.71     1774.28     26.45 o 
   0   2   7     1845.71     1921.98     26.14 o 
   1   2   7      204.49      212.34      9.75 o 
   2   2   7      589.43      541.43     21.90 o 
   3   2   7      377.80      354.47     18.12 o 
   4   2   7       34.23       33.60     11.59 o 
   5   2   7      459.73      499.84     24.13 o 
   6   2   7      184.37      193.80     19.09 o 
   7   2   7       10.94       24.83     15.81 o 
   8   2   7       17.14       28.46     17.20 o 
   9   2   7       20.71       33.42     19.07 o 
 -10   3   7        3.75      -11.01     19.85 o 
  -9   3   7      194.51      164.64     26.41 o 
  -8   3   7        1.29       -6.65     15.61 o 
  -7   3   7        2.52      -18.39     12.26 o 
  -6   3   7       63.20       52.91     25.75 o 
  -5   3   7       26.68       50.33     14.19 o 
  -4   3   7      357.20      392.96     30.84 o 
  -3   3   7     1535.25     1555.16     32.74 o 
  -2   3   7       39.01       39.25      9.54 o 
  -1   3   7     1304.17     1209.31     20.88 o 
   0   3   7     3421.98     3621.67     40.39 o 
   1   3   7      263.48      248.68     11.10 o 
   2   3   7       17.56       19.49      7.13 o 
   3   3   7     1040.07      947.24     28.42 o 
   4   3   7      192.01      215.86     17.25 o 
   5   3   7       99.81      105.51     13.10 o 
   6   3   7       42.45       47.30     19.12 o 
   7   3   7      395.61      438.30     42.55 o 
   8   3   7        8.45        6.40     18.27 o 
   9   3   7       39.49       39.89     26.19 o 
 -10   4   7      274.60      286.62     34.33 o 
  -9   4   7       59.28       40.36     19.60 o 
  -8   4   7     1030.28      998.54     44.80 o 
  -7   4   7        2.22       -4.25     13.92 o 
  -6   4   7      721.19      779.27     34.36 o 
  -5   4   7      287.13      284.91     17.89 o 
  -4   4   7     1003.30     1010.69     33.00 o 
  -3   4   7       55.20       70.85      9.57 o 
  -2   4   7      466.53      459.80     16.15 o 
  -1   4   7      256.97      229.89      9.88 o 
   0   4   7     6620.02     7080.69     71.46 o 
   1   4   7     1664.35     1627.62     29.15 o 
   2   4   7      831.49      893.45     21.30 o 
   3   4   7       20.29       16.54      7.81 o 
   4   4   7      141.27      131.14     11.91 o 
   5   4   7      144.16      169.25     15.10 o 
   6   4   7       28.15       22.85     13.21 o 
   7   4   7        1.25       -1.36     11.96 o 
   8   4   7       50.66       60.16     26.97 o 
   9   4   7        1.71        9.44     23.31 o 
 -10   5   7       26.51       22.94     31.47 o 
  -9   5   7       49.37       53.57     28.34 o 
  -8   5   7       10.68        8.98     22.14 o 
  -7   5   7        0.88       11.90     20.14 o 
  -6   5   7        2.72       -7.40     13.30 o 
  -5   5   7       52.95       29.39     23.84 o 
  -4   5   7       36.94       37.71     11.11 o 
  -3   5   7      872.16      835.82     23.65 o 
  -2   5   7      162.13      176.97     10.49 o 
  -1   5   7     1762.47     1784.04     28.92 o 
   0   5   7      211.36      228.45      9.02 o 
   1   5   7      850.67      749.30     13.93 o 
   2   5   7      425.42      414.01     17.00 o 
   3   5   7     1631.03     1597.47     36.57 o 
   4   5   7       84.66       97.71     10.09 o 
   5   5   7        3.75       -1.08     10.84 o 
   6   5   7      102.91      106.99     22.50 o 
   7   5   7      229.05      235.49     29.40 o 
   8   5   7       26.20      -12.31     21.27 o 
   9   5   7        5.10       57.15     31.58 o 
 -10   6   7       97.61       87.52     25.05 o 
  -9   6   7      514.74      557.57     76.97 o 
  -8   6   7        1.37       15.32     16.75 o 
  -7   6   7      419.50      390.51     30.51 o 
  -6   6   7      209.34      181.80     20.82 o 
  -5   6   7     1036.48     1018.16     36.69 o 
  -4   6   7      363.18      355.69     18.46 o 
  -3   6   7       74.17       68.98      8.68 o 
  -2   6   7      608.77      579.02     16.88 o 
  -1   6   7      228.61      230.35     10.76 o 
   0   6   7      326.53      308.37     14.89 o 
   1   6   7       78.32       67.02      5.83 o 
   2   6   7      109.62      110.36      9.97 o 
   3   6   7      146.44      140.63     16.26 o 
   4   6   7       19.45       31.07      8.50 o 
   5   6   7     1161.55     1100.20     47.04 o 
   6   6   7       56.95       90.10     28.21 o 
   7   6   7        0.36       -2.70     17.68 o 
   8   6   7        1.42        4.63     20.01 o 
   9   6   7       31.79       52.89     32.97 o 
 -10   7   7      113.29       97.43     29.08 o 
  -9   7   7       20.11       32.84     28.40 o 
  -8   7   7       75.64       30.27     17.90 o 
  -7   7   7      269.80      310.67     28.34 o 
  -6   7   7       82.79      121.36     22.94 o 
  -5   7   7       41.75       50.05     20.49 o 
  -4   7   7      655.23      607.90     19.51 o 
  -3   7   7        3.82       -2.26      6.68 o 
  -2   7   7     1354.11     1292.76     31.13 o 
  -1   7   7      184.81      196.37      9.34 o 
   0   7   7      302.63      295.36     12.15 o 
   1   7   7      605.27      610.55     15.40 o 
   2   7   7     1137.85     1132.00     31.62 o 
   3   7   7       54.24       77.94     13.09 o 
   4   7   7     1556.81     1500.97     39.74 o 
   5   7   7      212.08      262.64     21.07 o 
   6   7   7      519.67      586.93     39.44 o 
   7   7   7        0.18      -22.69     16.95 o 
   8   7   7       64.84       36.40     21.77 o 
   9   7   7        8.09       11.14     27.84 o 
 -10   8   7        1.01       13.95     22.29 o 
  -9   8   7       75.29       74.24     22.72 o 
  -8   8   7        0.92       16.20     25.82 o 
  -7   8   7      649.01      642.37     65.88 o 
  -6   8   7       58.60       60.72     15.75 o 
  -5   8   7      739.20      701.79     26.54 o 
  -4   8   7      188.20      196.58     13.17 o 
  -3   8   7      818.57      781.31     21.26 o 
  -2   8   7        8.41       14.58      7.27 o 
  -1   8   7      702.15      662.13     15.74 o 
   0   8   7      204.64      192.96      9.30 o 
   1   8   7      144.85      154.56     28.30 o 
   2   8   7       27.17       19.84     20.60 o 
   3   8   7       15.69       21.68     16.62 o 
   4   8   7      368.66      351.60     30.92 o 
   5   8   7       26.92       58.81     21.47 o 
   6   8   7       12.22        4.34     18.13 o 
   7   8   7      156.05      134.21     67.44 o 
   8   8   7        5.81        3.96     20.38 o 
   9   8   7        0.22       32.41     32.32 o 
  -9   9   7       11.32       16.69     20.83 o 
  -8   9   7      103.26       86.55     21.73 o 
  -7   9   7      292.79      252.97     30.58 o 
  -6   9   7       62.99       61.14     24.84 o 
  -5   9   7      171.58      186.24     17.39 o 
  -4   9   7      271.42      280.37     18.25 o 
  -3   9   7      675.65      602.40     19.53 o 
  -2   9   7       55.17       47.76     10.74 o 
  -1   9   7        3.93        6.54      7.41 o 
   0   9   7      730.99      679.31     26.21 o 
   1   9   7      251.01      239.58     14.86 o 
   2   9   7     1665.97     1624.47     53.17 o 
   3   9   7      444.67      379.02     30.53 o 
   4   9   7      281.71      299.26     29.78 o 
   5   9   7      626.17      622.89    128.60 o 
   6   9   7      476.39      528.53     39.66 o 
   7   9   7       30.38       52.64     22.14 o 
   8   9   7        7.73       22.31     22.12 o 
   9   9   7       12.18      -13.88     26.58 o 
  -9  10   7       81.10       97.86     27.40 o 
  -8  10   7      213.64      230.31     23.29 o 
  -7  10   7      172.61      172.91     23.70 o 
  -6  10   7      276.18      304.52     21.87 o 
  -5  10   7      424.13      376.96     21.96 o 
  -4  10   7      640.30      650.24     25.26 o 
  -3  10   7      167.24      182.75     13.33 o 
  -2  10   7      656.99      654.84     20.64 o 
  -1  10   7     1396.87     1378.13     29.57 o 
   0  10   7     1665.29     1577.25     42.31 o 
   1  10   7        2.75        8.49      7.36 o 
   2  10   7        9.19        1.18     11.07 o 
   3  10   7      124.23      137.08     22.44 o 
   4  10   7      176.72      192.81     61.61 o 
   5  10   7       38.41       43.90     25.03 o 
   6  10   7      101.20       96.88     25.66 o 
   7  10   7       33.06       26.22     21.90 o 
   8  10   7        1.93       29.58     21.63 o 
  -9  11   7       67.70       95.10     28.77 o 
  -8  11   7       18.65       20.54     17.51 o 
  -7  11   7       85.11      102.21     16.93 o 
  -6  11   7        0.35        4.91     10.88 o 
  -5  11   7       57.95       52.43     13.27 o 
  -4  11   7      498.29      524.73     23.91 o 
  -3  11   7      593.10      589.03     20.40 o 
  -2  11   7        0.32        2.50      8.06 o 
  -1  11   7      622.06      603.17     20.47 o 
   0  11   7        0.11       15.79      8.53 o 
   1  11   7      373.18      349.95     16.51 o 
   2  11   7      136.27      126.02     16.59 o 
   3  11   7      480.28      472.32     27.09 o 
   4  11   7      113.41      128.27     17.89 o 
   5  11   7       81.15       98.52     17.43 o 
   6  11   7       47.24       12.33     19.24 o 
   7  11   7       50.44       45.71     28.99 o 
   8  11   7        0.08       -1.97     22.01 o 
  -9  12   7      105.41      131.12     28.48 o 
  -8  12   7       40.04       57.06     16.02 o 
  -7  12   7        5.59       11.69     12.85 o 
  -6  12   7      514.36      505.40     27.26 o 
  -5  12   7       24.49       26.12     12.22 o 
  -4  12   7      429.46      437.65     24.51 o 
  -3  12   7       24.13       37.89     10.85 o 
  -2  12   7     1326.14     1293.12     30.18 o 
  -1  12   7      807.81      737.52     28.44 o 
   0  12   7      220.41      197.22     14.72 o 
   1  12   7        0.95       -5.18      7.66 o 
   2  12   7       80.34       67.96     14.81 o 
   3  12   7      214.63      205.50     23.56 o 
   4  12   7       31.42       17.14     13.18 o 
   5  12   7       11.07        8.71     14.33 o 
   6  12   7       18.63       28.76     21.42 o 
   7  12   7        0.22       11.26     22.67 o 
   8  12   7        4.87       22.51     30.93 o 
  -9  13   7       10.31       18.95     20.94 o 
  -8  13   7       34.18       22.56     15.01 o 
  -7  13   7       60.16       84.51     37.99 o 
  -6  13   7        1.11      -12.79     11.32 o 
  -5  13   7        5.51        9.76     11.56 o 
  -4  13   7       10.22       24.36     12.35 o 
  -3  13   7      895.79      913.78     30.93 o 
  -2  13   7        0.63        5.37      9.28 o 
  -1  13   7      425.32      451.05     22.69 o 
   0  13   7      474.08      452.26     20.01 o 
   1  13   7      252.80      278.50     21.86 o 
   2  13   7       13.72       16.51     12.20 o 
   3  13   7      414.81      445.86     27.38 o 
   4  13   7        1.83        5.23     15.06 o 
   5  13   7       18.25       39.23     16.09 o 
   6  13   7      198.59      229.69     32.36 o 
   7  13   7       24.13       29.62     23.17 o 
   8  13   7       12.59        2.92     24.62 o 
  -8  14   7        8.98       17.45     15.66 o 
  -7  14   7        8.35       18.69     14.26 o 
  -6  14   7      163.04      166.34     19.90 o 
  -5  14   7      385.93      332.07     23.76 o 
  -4  14   7       21.32       27.79     12.45 o 
  -3  14   7      102.60      127.28     16.32 o 
  -2  14   7       19.57       -1.57      9.48 o 
  -1  14   7      475.04      439.45     20.59 o 
   0  14   7        7.35       15.41     10.43 o 
   1  14   7        4.82       10.82     12.77 o 
   2  14   7       36.98       55.76     15.13 o 
   3  14   7       12.20       10.60     12.92 o 
   4  14   7        0.52       -7.38     12.83 o 
   5  14   7       44.92       63.10     17.70 o 
   6  14   7       27.72       42.47     18.39 o 
   7  14   7        6.98       16.57     22.20 o 
  -8  15   7       31.21       40.26     21.41 o 
  -7  15   7       26.62       23.56     15.16 o 
  -6  15   7        9.32        5.13     12.71 o 
  -5  15   7        7.96       15.03     13.27 o 
  -4  15   7      112.33      103.27     16.01 o 
  -3  15   7      238.69      217.93     19.96 o 
  -2  15   7      759.61      773.07     36.69 o 
  -1  15   7       64.98       37.87     11.42 o 
   0  15   7      130.42      128.77     14.32 o 
   1  15   7       16.42       12.16     20.81 o 
   2  15   7      786.03      822.00     33.76 o 
   3  15   7       22.85       23.94     14.69 o 
   4  15   7       29.67       43.86     19.42 o 
   5  15   7       14.61        1.80     15.36 o 
   6  15   7       51.39       39.96     18.41 o 
   7  15   7        0.47      -13.42     21.79 o 
  -8  16   7        4.35       11.66     34.80 o 
  -7  16   7      190.42      198.64     29.49 o 
  -6  16   7        0.36      -20.86     15.64 o 
  -5  16   7      146.73      167.20     22.74 o 
  -4  16   7      160.20      158.64     19.41 o 
  -3  16   7      301.72      318.55     23.17 o 
  -2  16   7       13.18       -0.04     11.46 o 
  -1  16   7       13.89       25.83     10.95 o 
   0  16   7        7.39        3.18     10.63 o 
   1  16   7       27.88       37.53     14.95 o 
   2  16   7       23.00       38.47     15.39 o 
   3  16   7        0.31       -0.82     13.43 o 
   4  16   7        9.85       32.57     15.98 o 
   5  16   7        4.06        0.27     15.12 o 
   6  16   7       17.54       33.99     18.94 o 
   7  16   7        5.17        0.96     23.31 o 
  -7  17   7        1.63       15.63     21.27 o 
  -6  17   7        3.44       32.27     18.96 o 
  -5  17   7        0.32      -13.93     14.92 o 
  -4  17   7       17.09       43.68     15.33 o 
  -3  17   7      202.31      219.72     21.04 o 
  -2  17   7        0.63        4.31     12.82 o 
  -1  17   7      129.02      139.39     15.88 o 
   0  17   7      111.92      112.30     17.67 o 
   1  17   7       78.82       81.36     18.05 o 
   2  17   7       98.74      130.57     20.09 o 
   3  17   7      133.63      160.29     21.81 o 
   4  17   7       90.63       85.18     19.13 o 
   5  17   7       38.04       30.15     17.81 o 
   6  17   7       24.47       11.12     18.39 o 
  -7  18   7       58.27       66.95     23.64 o 
  -6  18   7      274.27      201.62     29.64 o 
  -5  18   7        0.18       14.70     18.66 o 
  -4  18   7      102.05      164.89     26.42 o 
  -3  18   7      280.37      313.34     25.21 o 
  -2  18   7      593.69      585.45     35.23 o 
  -1  18   7        3.22      -10.07     11.27 o 
   0  18   7       23.51       22.33     14.79 o 
   1  18   7        0.65       -2.54     13.85 o 
   2  18   7        1.17       -8.33     13.98 o 
   3  18   7        0.07       -5.03     14.48 o 
   4  18   7        4.42        2.34     14.72 o 
   5  18   7        3.61        7.23     16.50 o 
   6  18   7        0.25       -8.25     17.47 o 
  -6  19   7        8.98       34.81     21.11 o 
  -5  19   7        0.48      -18.10     17.26 o 
  -4  19   7        0.31       12.55     18.19 o 
  -3  19   7        9.37       -1.28     20.57 o 
  -2  19   7       16.98       40.63     22.66 o 
  -1  19   7      265.49      272.93     20.68 o 
   0  19   7        0.16       10.89     14.70 o 
   1  19   7       33.92       58.54     17.47 o 
   2  19   7        4.87        1.01     17.02 o 
   3  19   7       61.90       57.06     17.55 o 
   4  19   7        5.14        2.88     16.25 o 
   5  19   7       69.97       68.28     21.39 o 
  -6  20   7      116.47      124.36     39.19 o 
  -5  20   7        0.39      -13.94     18.22 o 
  -4  20   7      117.72      126.08     35.30 o 
  -3  20   7      181.09      143.40     25.59 o 
  -2  20   7       63.46       72.39     21.19 o 
  -1  20   7       37.66       -5.13     22.49 o 
   0  20   7        3.85       -5.96     20.52 o 
   1  20   7       47.92       50.22     17.12 o 
   2  20   7       13.99       29.54     17.08 o 
   3  20   7        0.02       12.75     15.76 o 
   4  20   7       12.11        1.52     17.66 o 
   5  20   7        1.13       23.62     21.08 o 
  -5  21   7        0.12       79.16     34.71 o 
  -4  21   7       11.77       25.36     20.65 o 
  -3  21   7       70.51       79.23     22.67 o 
  -2  21   7       12.25        7.70     19.12 o 
  -1  21   7       44.68       42.24     30.49 o 
   0  21   7       25.96      -10.20     18.63 o 
   1  21   7       60.71      103.98     25.02 o 
   2  21   7       77.09       58.09     19.13 o 
   3  21   7       51.78       59.63     35.61 o 
   4  21   7        3.21        2.86     18.77 o 
  -4  22   7        0.02       45.89     33.23 o 
  -3  22   7       28.59       10.15     20.93 o 
  -2  22   7        0.32      -11.26     18.22 o 
  -1  22   7       23.75      109.70     35.67 o 
   0  22   7        2.49       -1.52     20.68 o 
   1  22   7       11.56       17.30     21.37 o 
   2  22   7        3.66      -16.80     19.68 o 
   3  22   7        2.10       26.18     37.19 o 
  -3  23   7        6.04       23.44     30.67 o 
  -2  23   7        7.65       33.41     32.97 o 
  -1  23   7        0.26        4.35     28.32 o 
   0  23   7       31.77       56.72     32.62 o 
   1  23   7        0.73       32.10     31.88 o 
   2  23   7       38.90       96.30     36.49 o 
 -10   0   8      112.09      116.75     37.67 o 
  -8   0   8      379.94      450.11     48.59 o 
  -6   0   8      723.08      751.63     48.76 o 
  -4   0   8     4317.09     4567.95    120.23 o 
  -2   0   8     1529.31     1454.87     70.07 o 
   0   0   8        4.22        3.32      6.66 o 
   2   0   8        3.84       10.42     12.07 o 
   4   0   8       76.95       67.50     17.13 o 
   6   0   8      414.68      479.77     44.98 o 
   8   0   8      112.76       97.61     31.49 o 
 -10   1   8        0.16      -18.69     19.10 o 
  -9   1   8       14.42        1.55     18.11 o 
  -8   1   8       71.49       38.31     18.28 o 
  -7   1   8      155.98      167.44     26.84 o 
  -6   1   8       20.89       19.97     14.18 o 
  -5   1   8       39.71       42.81     18.86 o 
  -4   1   8      263.30      310.31     21.36 o 
  -3   1   8     3137.10     3136.79     51.44 o 
  -2   1   8       74.71       78.99      7.88 o 
  -1   1   8     4567.17     4515.86     54.11 o 
   0   1   8     1784.37     1945.06     26.73 o 
   1   1   8      304.91      249.31     17.37 o 
   2   1   8      193.40      211.02     16.11 o 
   3   1   8     1328.20     1309.35     30.71 o 
   4   1   8      307.74      344.11     18.73 o 
   5   1   8       85.41       76.71     13.43 o 
   6   1   8      322.50      316.96     22.92 o 
   7   1   8      102.10       85.98     25.36 o 
   8   1   8        2.40       15.17     16.94 o 
   9   1   8        0.53       16.85     22.92 o 
 -10   2   8       22.58       20.67     21.28 o 
  -9   2   8      124.76       85.71     23.44 o 
  -8   2   8      187.85      182.69     25.15 o 
  -7   2   8      683.67      689.73     36.11 o 
  -6   2   8      778.64      793.10     35.14 o 
  -5   2   8      112.30      129.32     17.63 o 
  -4   2   8      453.90      486.85     24.18 o 
  -3   2   8     1838.81     1853.67     31.44 o 
  -2   2   8      518.50      519.92     15.06 o 
  -1   2   8      223.07      263.52     10.59 o 
   0   2   8       24.27       13.46      4.31 o 
   1   2   8       69.83       79.23      7.34 o 
   2   2   8      137.10      164.69     15.32 o 
   3   2   8       63.17       67.73     11.37 o 
   4   2   8        7.25      -14.70      9.80 o 
   5   2   8       98.54      110.55     16.26 o 
   6   2   8      207.80      193.50     25.12 o 
   7   2   8      182.10      228.41     26.60 o 
   8   2   8        3.61        6.41     16.13 o 
   9   2   8       65.73      118.27     34.49 o 
 -10   3   8       18.34       34.88     23.25 o 
  -9   3   8        0.12        3.47     25.77 o 
  -8   3   8       35.91       67.90     24.49 o 
  -7   3   8      117.93       79.85     51.13 o 
  -6   3   8      624.98      626.32     32.51 o 
  -5   3   8      326.81      350.17     23.71 o 
  -4   3   8      215.10      206.04     14.46 o 
  -3   3   8      380.33      401.24     17.30 o 
  -2   3   8     1022.02      893.97     27.48 o 
  -1   3   8      512.35      498.55     14.92 o 
   0   3   8     1771.18     1718.12     23.60 o 
   1   3   8      153.05      157.05      9.56 o 
   2   3   8     2812.52     2813.31     42.53 o 
   3   3   8        0.47       -4.21      8.61 o 
   4   3   8      239.41      273.37     17.04 o 
   5   3   8       36.11       32.29     12.56 o 
   6   3   8       76.37       93.74     16.49 o 
   7   3   8        5.01       13.36     22.71 o 
   8   3   8       17.66       46.32     28.23 o 
   9   3   8        5.88       17.75     24.92 o 
 -10   4   8        7.63      -27.94     18.63 o 
  -9   4   8      182.51      206.50     29.07 o 
  -8   4   8       36.06       41.76     17.67 o 
  -7   4   8     1143.42     1229.73     47.25 o 
  -6   4   8       10.48       11.37     12.86 o 
  -5   4   8      143.85      183.01     19.43 o 
  -4   4   8      172.03      172.17     16.90 o 
  -3   4   8       19.97       13.56      7.97 o 
  -2   4   8        0.71       -6.74      6.27 o 
  -1   4   8       62.64       69.62      6.62 o 
   0   4   8        3.73        6.71      7.35 o 
   1   4   8        4.84        7.14      8.49 o 
   2   4   8      452.39      477.66     16.71 o 
   3   4   8     2366.14     2379.64     51.54 o 
   4   4   8       93.08      128.02     22.26 o 
   5   4   8      455.47      442.32     21.17 o 
   6   4   8        3.06       -0.44     11.70 o 
   7   4   8      224.57      282.55     36.21 o 
   8   4   8       14.15       44.80     28.79 o 
   9   4   8       54.71       39.71     29.71 o 
 -10   5   8        6.93       24.34     21.79 o 
  -9   5   8        0.18       12.55     19.50 o 
  -8   5   8      131.04      118.72     37.52 o 
  -7   5   8      167.11      149.13     22.41 o 
  -6   5   8       60.65       58.31     16.74 o 
  -5   5   8      361.44      394.10     29.45 o 
  -4   5   8     1016.67      932.83     27.81 o 
  -3   5   8       41.67       51.62      9.38 o 
  -2   5   8     2671.13     2650.96     40.34 o 
  -1   5   8      151.31      164.98      8.93 o 
   0   5   8     1675.74     1638.68     24.35 o 
   1   5   8      315.33      324.53     14.85 o 
   2   5   8     1456.88     1506.54     29.76 o 
   3   5   8      433.67      425.26     21.85 o 
   4   5   8       23.26       13.07     11.06 o 
   5   5   8        4.92        5.13     22.66 o 
   6   5   8      135.56      211.17     38.58 o 
   7   5   8        2.59       46.06     20.88 o 
   8   5   8       15.65        4.87     22.71 o 
   9   5   8        7.53       29.06     31.14 o 
 -10   6   8      234.88      192.47     31.21 o 
  -9   6   8      500.64      492.71     50.61 o 
  -8   6   8      484.44      488.29     52.20 o 
  -7   6   8       99.16       73.43     28.53 o 
  -6   6   8      260.12      252.36     19.81 o 
  -5   6   8      487.99      497.51     27.74 o 
  -4   6   8       42.52       25.92     10.26 o 
  -3   6   8        6.44        2.49      7.00 o 
  -2   6   8       74.37       73.74      8.59 o 
  -1   6   8      346.02      331.02     13.83 o 
   0   6   8      334.33      338.10     11.44 o 
   1   6   8      461.12      442.71     16.28 o 
   2   6   8        6.19       -3.90      7.31 o 
   3   6   8       82.11       65.07     12.77 o 
   4   6   8       21.30       27.98     17.88 o 
   5   6   8      231.43      211.31     48.48 o 
   6   6   8      475.84      455.75     37.05 o 
   7   6   8        6.04        5.51     19.48 o 
   8   6   8        6.37       19.29     21.72 o 
   9   6   8       47.36       94.30     36.54 o 
 -10   7   8       18.63       32.90     24.40 o 
  -9   7   8       30.39       41.62     22.91 o 
  -8   7   8      213.15      214.21     27.55 o 
  -7   7   8      288.78      333.09     29.98 o 
  -6   7   8       19.35       12.95     14.08 o 
  -5   7   8      312.76      262.04     29.82 o 
  -4   7   8        0.78       -8.49      9.29 o 
  -3   7   8     1647.94     1609.75     31.53 o 
  -2   7   8        4.44        4.17      6.93 o 
  -1   7   8     3450.42     3498.91     48.87 o 
   0   7   8      246.23      255.28     11.95 o 
   1   7   8      517.04      495.94     21.29 o 
   2   7   8       36.93       29.93     10.64 o 
   3   7   8     1337.09     1338.39     42.79 o 
   4   7   8      712.40      656.68     38.73 o 
   5   7   8       45.94       31.78     19.57 o 
   6   7   8       11.43       44.22     35.82 o 
   7   7   8       13.65       13.62     20.24 o 
   8   7   8       12.12       23.69     22.96 o 
   9   7   8        2.49       31.19     33.19 o 
  -9   8   8        9.10        4.91     19.63 o 
  -8   8   8      389.71      397.33     34.87 o 
  -7   8   8      124.15      123.98     17.86 o 
  -6   8   8     1000.51      949.66     39.80 o 
  -5   8   8      539.31      529.89     24.67 o 
  -4   8   8       45.43       53.29     11.07 o 
  -3   8   8       75.42       80.83     10.52 o 
  -2   8   8      225.19      227.40     13.21 o 
  -1   8   8       65.76       62.38      8.41 o 
   0   8   8      179.64      152.24     13.28 o 
   1   8   8       25.05       29.93     10.77 o 
   2   8   8       29.05       26.52     11.41 o 
   3   8   8       38.14       44.12     13.09 o 
   4   8   8      184.89      161.36     34.49 o 
   5   8   8       30.68       49.48     25.10 o 
   6   8   8      352.57      405.30     37.07 o 
   7   8   8        7.80        9.80     20.25 o 
   8   8   8       40.37       62.96     25.41 o 
  -9   9   8        1.56       14.79     19.92 o 
  -8   9   8       25.38       32.71     23.81 o 
  -7   9   8       14.17       22.49     15.97 o 
  -6   9   8       17.18       44.26     13.16 o 
  -5   9   8     1007.35     1078.06     36.99 o 
  -4   9   8      443.49      416.93     21.78 o 
  -3   9   8      270.82      275.16     15.27 o 
  -2   9   8      376.38      356.20     16.11 o 
  -1   9   8      725.40      726.98     21.34 o 
   0   9   8     1525.52     1566.25     50.37 o 
   1   9   8      353.35      364.79     28.51 o 
   2   9   8        5.17       -6.19     14.33 o 
   3   9   8      629.13      611.92     28.36 o 
   4   9   8      127.24      119.43     23.78 o 
   5   9   8      142.03      184.13     27.33 o 
   6   9   8        9.43        6.35     20.20 o 
   7   9   8       22.74       12.48     19.71 o 
   8   9   8        0.03      -19.84     20.70 o 
  -9  10   8      239.37      279.34    102.50 o 
  -8  10   8       29.05       27.99     15.33 o 
  -7  10   8      246.64      279.05     23.28 o 
  -6  10   8      158.91      186.67     24.36 o 
  -5  10   8      374.22      389.12     22.83 o 
  -4  10   8      253.61      233.25     20.49 o 
  -3  10   8        0.65       -8.49      8.14 o 
  -2  10   8       45.26       60.93     10.34 o 
  -1  10   8      112.51      106.46     11.47 o 
   0  10   8      368.05      358.68     21.10 o 
   1  10   8        2.79      -20.26     13.92 o 
   2  10   8      100.31       76.11     27.08 o 
   3  10   8       11.21       13.40     18.57 o 
   4  10   8       54.16       39.82     20.13 o 
   5  10   8      323.18      362.81     35.13 o 
   6  10   8       64.96       83.14     24.20 o 
   7  10   8       52.09       52.32     24.28 o 
   8  10   8        3.47       -3.64     20.19 o 
  -9  11   8        0.04       -6.97     20.94 o 
  -8  11   8        1.32       10.94     15.87 o 
  -7  11   8       14.23       19.28     13.93 o 
  -6  11   8       55.24       47.37     13.81 o 
  -5  11   8       43.10       60.00     13.23 o 
  -4  11   8      179.29      172.69     16.94 o 
  -3  11   8      276.45      246.06     15.73 o 
  -2  11   8     1784.75     1783.13     35.87 o 
  -1  11   8      215.79      216.53     14.95 o 
   0  11   8      372.61      389.96     24.56 o 
   1  11   8       13.07        2.29     11.36 o 
   2  11   8      686.68      613.77     67.03 o 
   3  11   8       25.67       30.28     18.39 o 
   4  11   8      296.84      309.23     32.61 o 
   5  11   8        6.25       39.28     19.88 o 
   6  11   8       43.24       30.39     21.21 o 
   7  11   8       10.91      -10.50     19.96 o 
   8  11   8       33.62        0.85     21.53 o 
  -9  12   8      115.62      165.12     27.87 o 
  -8  12   8       20.83       15.69     14.46 o 
  -7  12   8      137.95      147.30     21.75 o 
  -6  12   8        0.14       -0.81     13.71 o 
  -5  12   8      136.74      154.20     17.33 o 
  -4  12   8       10.72        1.14     10.51 o 
  -3  12   8      177.87      180.82     14.90 o 
  -2  12   8      388.22      399.59     18.84 o 
  -1  12   8       44.38       39.46     15.26 o 
   0  12   8       47.65       41.00     13.52 o 
   1  12   8      138.01      178.11     18.94 o 
   2  12   8        0.72       -3.92     11.21 o 
   3  12   8      192.99      185.37     20.40 o 
   4  12   8        3.89        7.24     18.25 o 
   5  12   8      229.62      194.10     37.60 o 
   6  12   8       33.83       27.86     22.57 o 
   7  12   8       31.08       79.81     26.31 o 
   8  12   8        7.89       36.39     25.81 o 
  -9  13   8       54.48       37.49     30.10 o 
  -8  13   8       11.63       21.17     15.71 o 
  -7  13   8        0.92       28.64     14.30 o 
  -6  13   8      177.02      175.40     20.15 o 
  -5  13   8      149.66      147.49     20.01 o 
  -4  13   8      456.32      494.70     25.73 o 
  -3  13   8       11.54        9.17     11.19 o 
  -2  13   8      408.57      349.97     18.80 o 
  -1  13   8      181.25      215.40     16.05 o 
   0  13   8      389.36      380.67     24.09 o 
   1  13   8      689.53      667.26     29.42 o 
   2  13   8      208.72      184.21     20.36 o 
   3  13   8        0.61      -18.34     12.23 o 
   4  13   8       77.56       76.42     16.62 o 
   5  13   8      113.81      110.69     27.04 o 
   6  13   8       53.66       67.08     24.34 o 
   7  13   8        4.45      -11.98     21.77 o 
  -8  14   8       71.03      106.12     22.30 o 
  -7  14   8        1.74      -18.02     12.02 o 
  -6  14   8       82.99       70.08     16.83 o 
  -5  14   8       45.31       39.16     14.28 o 
  -4  14   8      134.91      124.56     17.04 o 
  -3  14   8        0.15      -11.08     10.96 o 
  -2  14   8      112.21       89.65     13.22 o 
  -1  14   8        0.06       -8.64      9.36 o 
   0  14   8      116.02      134.64     31.69 o 
   1  14   8      131.29      160.24     27.47 o 
   2  14   8      435.48      437.64     27.19 o 
   3  14   8       12.27      -18.70     13.37 o 
   4  14   8        2.31       -2.50     14.00 o 
   5  14   8       25.30       56.70     23.15 o 
   6  14   8       30.85       27.01     23.37 o 
   7  14   8        9.72       -5.98     37.36 o 
  -8  15   8        3.90        2.97     15.75 o 
  -7  15   8       60.52       50.65     16.82 o 
  -6  15   8       58.24       63.84     16.62 o 
  -5  15   8       70.03       72.15     16.25 o 
  -4  15   8        7.20        9.68     12.67 o 
  -3  15   8     1230.23     1241.32     58.11 o 
  -2  15   8        3.53        9.36     10.53 o 
  -1  15   8      612.74      563.50     28.49 o 
   0  15   8        9.62        4.31     12.46 o 
   1  15   8      183.19      186.18     36.83 o 
   2  15   8       70.67       45.79     25.80 o 
   3  15   8      169.24      189.03     21.94 o 
   4  15   8        6.31        0.16     15.13 o 
   5  15   8        0.80      -11.68     28.77 o 
   6  15   8       18.90       -1.37     20.95 o 
   7  15   8       22.51       12.66     23.39 o 
  -7  16   8        0.12        3.02     17.69 o 
  -6  16   8       48.45       32.79     15.47 o 
  -5  16   8       52.59       56.77     21.56 o 
  -4  16   8        0.98       -8.90     12.74 o 
  -3  16   8       26.90        0.02     13.25 o 
  -2  16   8      113.84      114.94     16.96 o 
  -1  16   8        0.05       12.95     13.43 o 
   0  16   8        3.19       -2.29     13.11 o 
   1  16   8       34.87       58.56     21.13 o 
   2  16   8        5.21       -3.54     13.40 o 
   3  16   8        5.78        0.20     13.89 o 
   4  16   8      120.25      138.03     21.10 o 
   5  16   8       21.89       19.44     23.29 o 
   6  16   8        0.38        3.45     21.29 o 
  -7  17   8       73.86      118.57     39.08 o 
  -6  17   8        0.81       -7.80     23.97 o 
  -5  17   8        0.68       13.00     14.92 o 
  -4  17   8      182.32      176.57     27.48 o 
  -3  17   8       31.40       63.49     16.08 o 
  -2  17   8      299.55      319.14     32.98 o 
  -1  17   8      164.11      183.58     21.29 o 
   0  17   8      145.40      102.85     19.89 o 
   1  17   8       84.25      130.21     27.55 o 
   2  17   8       29.26       11.00     15.84 o 
   3  17   8      246.74      249.74     25.07 o 
   4  17   8        5.98       18.48     17.87 o 
   5  17   8        1.87       -0.51     17.56 o 
   6  17   8       28.56       36.96     25.91 o 
  -7  18   8       34.63       76.86     38.84 o 
  -6  18   8        1.81       21.66     28.49 o 
  -5  18   8       70.37      125.53     32.49 o 
  -4  18   8        0.82       -6.93     13.63 o 
  -3  18   8        1.17        4.08     13.99 o 
  -2  18   8        0.80        1.88     13.36 o 
  -1  18   8        0.54       -1.43     14.33 o 
   0  18   8        0.40       16.87     15.81 o 
   1  18   8       33.21       23.86     15.18 o 
   2  18   8       37.60       50.22     17.78 o 
   3  18   8        1.99      -10.65     14.57 o 
   4  18   8        1.21       29.62     17.87 o 
   5  18   8       11.08        3.15     17.21 o 
  -6  19   8       47.58       51.73     22.72 o 
  -5  19   8       38.26       36.87     20.99 o 
  -4  19   8        0.93        5.20     17.34 o 
  -3  19   8       20.28       42.26     18.76 o 
  -2  19   8      189.80      179.63     27.45 o 
  -1  19   8       15.04        9.55     14.66 o 
   0  19   8      184.11      175.87     22.47 o 
   1  19   8        0.01        3.33     14.38 o 
   2  19   8      188.63      165.36     23.18 o 
   3  19   8        6.94       17.49     22.03 o 
   4  19   8       13.21        2.88     27.23 o 
   5  19   8        3.06       29.82     19.48 o 
  -5  20   8        9.09        5.00     20.88 o 
  -4  20   8        1.77       -5.07     19.27 o 
  -3  20   8       65.98       54.41     21.16 o 
  -2  20   8        0.05      -13.70     22.84 o 
  -1  20   8        9.51       21.69     20.97 o 
   0  20   8       15.05       25.24     16.50 o 
   1  20   8       21.53       35.32     27.59 o 
   2  20   8        0.01        5.46     19.69 o 
   3  20   8        1.12       12.93     17.51 o 
   4  20   8        4.55        6.60     17.90 o 
  -5  21   8        2.84      -34.41     28.71 o 
  -4  21   8       34.53       76.25     26.14 o 
  -3  21   8       94.82       83.60     35.19 o 
  -2  21   8       43.57        9.40     30.80 o 
  -1  21   8       64.75       45.24     28.75 o 
   0  21   8       42.58       77.69     25.14 o 
   1  21   8       36.34       46.84     18.83 o 
   2  21   8       15.16       36.56     25.32 o 
   3  21   8       22.92        2.33     17.21 o 
  -4  22   8       13.13       23.75     32.36 o 
  -3  22   8        0.05       36.97     30.67 o 
  -2  22   8       10.92       40.76     30.97 o 
  -1  22   8       19.55       98.65     34.62 o 
   0  22   8        4.58       33.93     31.71 o 
   1  22   8       23.54       31.01     38.43 o 
   2  22   8        5.74       41.20     23.47 o 
   0  23   8        4.83       -9.40     29.97 o 
   1  23   8       29.86       44.02     36.54 o 
  -9   0   9      125.35       99.74     34.62 o 
  -7   0   9      128.73      156.33     31.19 o 
  -5   0   9       24.65       20.75     18.49 o 
  -3   0   9     1044.21     1134.59     35.21 o 
  -1   0   9      687.76      731.38     34.78 o 
   1   0   9     2208.02     2190.89     77.90 o 
   3   0   9      674.30      722.53     34.32 o 
   5   0   9      200.86      276.96     27.47 o 
   7   0   9      262.93      302.35     42.84 o 
   9   0   9       37.55       74.68     33.36 o 
 -10   1   9       21.21       53.40     24.36 o 
  -9   1   9       20.11        9.20     19.13 o 
  -8   1   9      178.12      170.82     33.93 o 
  -7   1   9      216.90      256.79     33.28 o 
  -6   1   9      439.03      444.24     29.13 o 
  -5   1   9       54.23       62.31     14.67 o 
  -4   1   9      865.93      895.57     32.70 o 
  -3   1   9      110.65      109.25     10.22 o 
  -2   1   9     5184.41     5332.21     65.71 o 
  -1   1   9      841.09      874.71     18.32 o 
   0   1   9      482.04      459.72     17.72 o 
   1   1   9      211.21      215.36     20.19 o 
   2   1   9      622.84      639.24     33.40 o 
   3   1   9       19.98       15.22     10.60 o 
   4   1   9      264.14      274.34     18.32 o 
   5   1   9        2.20        0.61     17.50 o 
   6   1   9        0.27       -5.98     12.66 o 
   7   1   9        1.31       13.32     22.31 o 
   8   1   9        0.58       -4.04     16.81 o 
   9   1   9       15.89       35.67     28.79 o 
 -10   2   9       10.86       28.06     22.32 o 
  -9   2   9       74.64       60.38     22.26 o 
  -8   2   9      223.49      215.16     28.19 o 
  -7   2   9        6.79        8.40     23.97 o 
  -6   2   9        4.15      -10.35     12.68 o 
  -5   2   9      411.92      463.80     63.64 o 
  -4   2   9      162.99      147.33     17.27 o 
  -3   2   9      961.00      981.11     23.02 o 
  -2   2   9      119.71       95.10     10.42 o 
  -1   2   9     1625.80     1596.76     26.04 o 
   0   2   9        1.50        1.93      6.00 o 
   1   2   9      549.92      549.87     22.84 o 
   2   2   9     1079.78     1066.85     32.43 o 
   3   2   9      221.54      228.20     26.98 o 
   4   2   9       28.14        6.60     10.95 o 
   5   2   9      220.01      214.49     17.70 o 
   6   2   9       88.38       77.91     16.48 o 
   7   2   9       37.93       68.55     19.49 o 
   8   2   9       39.94       81.30     29.10 o 
   9   2   9        4.26       -0.61     28.27 o 
 -10   3   9        3.60       20.12     22.34 o 
  -9   3   9      227.91      278.86     33.14 o 
  -8   3   9        0.91       -5.37     17.24 o 
  -7   3   9      728.28      762.58     51.76 o 
  -6   3   9      134.59      130.70     29.45 o 
  -5   3   9      261.53      279.49     22.38 o 
  -4   3   9     2251.10     2272.84     45.49 o 
  -3   3   9     2867.36     2906.07     62.71 o 
  -2   3   9      266.02      255.76     16.47 o 
  -1   3   9     1194.66     1171.87     21.84 o 
   0   3   9       86.86       94.81     13.24 o 
   1   3   9     2537.48     2580.92     51.20 o 
   2   3   9      138.14      148.29     15.98 o 
   3   3   9      328.83      324.10     19.58 o 
   4   3   9        7.09       14.63     10.89 o 
   5   3   9       18.11       20.57     13.13 o 
   6   3   9        6.63       16.17     13.95 o 
   7   3   9        0.50       -5.67     18.96 o 
   8   3   9        0.89        4.31     25.66 o 
   9   3   9       21.68       20.92     29.88 o 
 -10   4   9       21.54       -0.89     26.77 o 
  -9   4   9      208.08      201.33     29.69 o 
  -8   4   9        1.12      -18.37     15.28 o 
  -7   4   9      109.89       74.32     18.86 o 
  -6   4   9      299.27      295.88     25.52 o 
  -5   4   9       16.11       24.14     14.20 o 
  -4   4   9      276.67      226.86     25.84 o 
  -3   4   9      140.75      139.07     16.67 o 
  -2   4   9      160.60      147.34     12.31 o 
  -1   4   9        0.01       -5.22      4.89 o 
   0   4   9      147.68      146.21     15.54 o 
   1   4   9      211.56      225.51     12.39 o 
   2   4   9      714.36      751.25     34.52 o 
   3   4   9       80.08       89.77     19.82 o 
   4   4   9       39.63       37.58     12.06 o 
   5   4   9        9.73        0.32     12.04 o 
   6   4   9      230.03      241.32     82.30 o 
   7   4   9        4.39        3.47     22.77 o 
   8   4   9       21.07        8.22     25.71 o 
 -10   5   9        0.58       -4.88     22.44 o 
  -9   5   9      547.78      613.49     43.40 o 
  -8   5   9      195.95      252.04     33.32 o 
  -7   5   9      294.19      331.50     36.60 o 
  -6   5   9      317.74      315.55     26.86 o 
  -5   5   9     1342.96     1331.89     36.38 o 
  -4   5   9     1357.14     1338.19     34.36 o 
  -3   5   9      112.44      113.97     12.23 o 
  -2   5   9      421.14      370.12     15.32 o 
  -1   5   9     2007.37     1929.24     28.61 o 
   0   5   9       28.57       26.06      7.68 o 
   1   5   9      118.19      128.44     10.79 o 
   2   5   9      547.01      487.96     32.58 o 
   3   5   9      366.33      352.94     22.34 o 
   4   5   9      231.98      223.81     28.28 o 
   5   5   9      235.70      246.20     63.05 o 
   6   5   9       11.59       29.28     19.43 o 
   7   5   9        1.61      -21.38     17.72 o 
   8   5   9       16.77       38.15     30.36 o 
  -9   6   9       46.93       41.95     22.23 o 
  -8   6   9       33.38       72.34     20.43 o 
  -7   6   9       85.91       73.13     19.60 o 
  -6   6   9       15.84       -3.46     15.66 o 
  -5   6   9       46.67       37.05     14.80 o 
  -4   6   9        8.50        0.86     11.04 o 
  -3   6   9       13.95        0.98      7.38 o 
  -2   6   9      108.95      117.93     10.81 o 
  -1   6   9      949.01      909.90     19.14 o 
   0   6   9      379.46      387.48     15.68 o 
   1   6   9       91.67       99.44     10.41 o 
   2   6   9      288.87      238.73     25.89 o 
   3   6   9      933.54      894.48     42.66 o 
   4   6   9       73.76       84.77     31.08 o 
   5   6   9       37.87       69.86     22.39 o 
   6   6   9       25.10       44.59     22.14 o 
   7   6   9       60.15       72.75     23.98 o 
   8   6   9       11.71       49.37     30.49 o 
  -9   7   9        1.74       10.47     19.88 o 
  -8   7   9      126.39      157.74     40.54 o 
  -7   7   9      214.51      219.85     45.72 o 
  -6   7   9      830.71      907.07     32.11 o 
  -5   7   9     1016.29     1045.33     32.67 o 
  -4   7   9      519.14      563.84     20.54 o 
  -3   7   9       29.89       25.89      8.84 o 
  -2   7   9     1055.09     1006.46     21.10 o 
  -1   7   9      310.23      315.69     27.58 o 
   0   7   9      662.28      686.91     25.16 o 
   1   7   9        0.20       -9.05      8.04 o 
   2   7   9      432.20      431.25     31.61 o 
   3   7   9        0.57       12.14     17.96 o 
   4   7   9       24.90       14.06     20.23 o 
   5   7   9       24.03       14.44     18.60 o 
   6   7   9        1.11       -0.21     17.87 o 
   7   7   9        4.10        6.92     19.33 o 
   8   7   9        0.33       16.56     22.48 o 
  -9   8   9       39.15       43.83     22.55 o 
  -8   8   9        2.53       -7.90     19.25 o 
  -7   8   9      356.34      376.08     29.49 o 
  -6   8   9      371.35      355.07     23.43 o 
  -5   8   9        5.42       -7.41     12.26 o 
  -4   8   9      251.88      252.32     15.81 o 
  -3   8   9      249.75      272.98     15.39 o 
  -2   8   9        0.35        1.32      6.54 o 
  -1   8   9        2.52      -10.45     21.99 o 
   0   8   9       32.24       32.30     10.57 o 
   1   8   9      623.01      603.46     25.31 o 
   2   8   9        0.03       17.41     10.55 o 
   3   8   9       93.40      125.23     49.54 o 
   4   8   9      129.14      107.56     41.47 o 
   5   8   9      676.09      782.60     88.65 o 
   6   8   9       30.79       33.83     21.71 o 
   7   8   9      151.64      182.71     30.34 o 
   8   8   9       20.17       19.37     23.26 o 
  -9   9   9        0.66        6.85     19.88 o 
  -8   9   9       54.61        8.29     18.68 o 
  -7   9   9      205.57      219.83     44.20 o 
  -6   9   9      319.43      327.33     23.18 o 
  -5   9   9       89.90       93.76     15.12 o 
  -4   9   9     1164.92     1204.82     36.61 o 
  -3   9   9     1070.98     1075.30     27.17 o 
  -2   9   9       22.66       25.66      9.21 o 
  -1   9   9       91.24      112.59     14.48 o 
   0   9   9      873.34      954.27     42.14 o 
   1   9   9      407.06      425.95     22.91 o 
   2   9   9       56.84       53.45     13.64 o 
   3   9   9      162.78      191.37     36.04 o 
   4   9   9      463.57      471.11     37.58 o 
   5   9   9       21.75        8.68     19.98 o 
   6   9   9       10.24       59.74     23.10 o 
   7   9   9        6.22       24.35     21.26 o 
   8   9   9        5.39       11.65     22.15 o 
  -9  10   9        0.57      -11.92     22.18 o 
  -8  10   9      185.47      201.20     23.54 o 
  -7  10   9       45.81       53.40     15.36 o 
  -6  10   9       31.11       30.14     13.30 o 
  -5  10   9      228.81      221.79     24.72 o 
  -4  10   9      310.15      270.96     19.67 o 
  -3  10   9      861.41      874.12     25.33 o 
  -2  10   9      307.00      308.01     16.83 o 
  -1  10   9      355.11      343.40     20.99 o 
   0  10   9       91.23      107.79     20.89 o 
   1  10   9       35.66       33.58     25.14 o 
   2  10   9       46.89       46.12     13.67 o 
   3  10   9      138.40      130.95     24.27 o 
   4  10   9       16.52       62.94     21.20 o 
   5  10   9       86.30      127.48     28.32 o 
   6  10   9      234.93      216.60     31.63 o 
   7  10   9       41.30       19.67     21.37 o 
   8  10   9        1.62       26.89     24.19 o 
  -9  11   9       72.15       74.00     49.43 o 
  -8  11   9       13.88        9.41     13.04 o 
  -7  11   9      326.12      295.72     25.33 o 
  -6  11   9       98.65       91.45     20.27 o 
  -5  11   9      317.61      340.05     22.97 o 
  -4  11   9       26.75       24.31     11.64 o 
  -3  11   9      839.45      866.23     25.85 o 
  -2  11   9       58.69       79.13     15.85 o 
  -1  11   9      886.40      916.58     31.87 o 
   0  11   9      296.53      292.54     26.70 o 
   1  11   9        1.39      -19.70     39.43 o 
   2  11   9       52.18       34.36     36.97 o 
   3  11   9     1537.02     1457.64     57.99 o 
   4  11   9       71.34      131.60     26.35 o 
   5  11   9       11.75       19.02     19.85 o 
   6  11   9       24.52       18.52     20.28 o 
   7  11   9        0.30        6.40     21.06 o 
  -9  12   9        0.69      -19.08     19.04 o 
  -8  12   9       31.55       49.22     17.48 o 
  -7  12   9        1.21        0.54     13.56 o 
  -6  12   9      270.95      265.66     23.23 o 
  -5  12   9        5.74        9.57     11.95 o 
  -4  12   9      288.28      319.83     22.25 o 
  -3  12   9       65.20       89.50     12.58 o 
  -2  12   9       18.38        9.82     10.64 o 
  -1  12   9        5.14       -6.47     11.48 o 
   0  12   9      585.83      556.22     41.34 o 
   1  12   9       20.74       22.09     23.91 o 
   2  12   9        2.03       -5.77     17.06 o 
   3  12   9        0.14       30.61     20.51 o 
   4  12   9      118.21      122.03     25.45 o 
   5  12   9        7.43       -4.85     18.40 o 
   6  12   9      104.84      148.14     29.99 o 
   7  12   9        1.89        7.48     22.81 o 
  -8  13   9       25.11       26.02     16.71 o 
  -7  13   9       54.37       45.73     16.34 o 
  -6  13   9       22.11       24.11     14.44 o 
  -5  13   9      185.57      198.19     20.39 o 
  -4  13   9       60.03       56.55     14.30 o 
  -3  13   9       43.49       56.72     19.32 o 
  -2  13   9       72.18       60.43     14.22 o 
  -1  13   9      192.82      163.38     28.17 o 
   0  13   9     1303.44     1286.61     40.18 o 
   1  13   9       11.55        8.46     13.04 o 
   2  13   9      175.51      183.07     24.77 o 
   3  13   9        6.81        1.94     18.43 o 
   4  13   9        0.10        2.71     36.54 o 
   5  13   9       66.22       69.37     25.29 o 
   6  13   9        9.16        2.18     34.69 o 
   7  13   9        0.21       34.22     25.10 o 
  -8  14   9       31.72       38.95     17.36 o 
  -7  14   9       74.09       80.58     18.77 o 
  -6  14   9        1.78       -6.49     13.40 o 
  -5  14   9        1.67      -16.06     11.73 o 
  -4  14   9       44.25       32.91     13.62 o 
  -3  14   9       58.70       72.23     14.91 o 
  -2  14   9      163.82      153.01     18.67 o 
  -1  14   9       34.67       33.68     13.77 o 
   0  14   9       15.85        2.12     14.03 o 
   1  14   9      226.41      218.44     24.36 o 
   2  14   9      833.72      877.56     35.81 o 
   3  14   9      274.20      240.33     24.13 o 
   4  14   9       58.25       39.33     23.81 o 
   5  14   9        0.50       -8.08     20.96 o 
   6  14   9       27.07      -10.09     21.55 o 
   7  14   9       51.01       63.21     28.74 o 
  -8  15   9      140.70      137.15     27.84 o 
  -7  15   9        2.34       23.32     16.24 o 
  -6  15   9       59.26       57.60     16.70 o 
  -5  15   9        0.01       -7.75     13.15 o 
  -4  15   9       21.39       16.71     13.52 o 
  -3  15   9      141.92      171.36     19.66 o 
  -2  15   9       41.15       44.58     15.35 o 
  -1  15   9      236.80      213.22     21.62 o 
   0  15   9      496.36      521.10     29.39 o 
   1  15   9        2.61       -7.13     13.21 o 
   2  15   9       99.42      130.78     23.43 o 
   3  15   9       52.17       62.51     17.27 o 
   4  15   9        0.54        1.74     21.30 o 
   5  15   9       17.97       54.21     23.89 o 
   6  15   9        8.46      -16.31     21.90 o 
  -7  16   9        0.19      -23.00     15.33 o 
  -6  16   9       13.14        7.35     14.82 o 
  -5  16   9        7.53       -5.81     14.12 o 
  -4  16   9       92.83       96.05     17.45 o 
  -3  16   9        6.17       -2.35     12.52 o 
  -2  16   9       86.81       73.01     31.47 o 
  -1  16   9      112.57      109.89     18.26 o 
   0  16   9       21.80       15.03     14.96 o 
   1  16   9      103.90       98.01     17.87 o 
   2  16   9       72.42       61.38     17.40 o 
   3  16   9      216.12      218.98     24.30 o 
   4  16   9        0.18      -27.94     27.10 o 
   5  16   9      121.45      121.78     32.86 o 
   6  16   9        0.87       -3.10     24.29 o 
  -7  17   9       58.52       78.90     38.10 o 
  -6  17   9       79.22       80.50     21.30 o 
  -5  17   9       21.13       28.09     17.45 o 
  -4  17   9        6.07        9.29     14.62 o 
  -3  17   9      206.47      192.89     67.40 o 
  -2  17   9      372.17      423.86     45.69 o 
  -1  17   9        7.23        9.25     16.78 o 
   0  17   9       20.76       26.21     18.32 o 
   1  17   9      118.28      107.23     20.05 o 
   2  17   9       37.59       65.67     18.57 o 
   3  17   9        5.54       -9.25     14.44 o 
   4  17   9        2.24       -0.54     22.01 o 
   5  17   9        7.74       -2.12     29.84 o 
  -6  18   9       49.15       40.61     22.62 o 
  -5  18   9        0.06        9.63     15.77 o 
  -4  18   9        6.70       43.25     24.32 o 
  -3  18   9        2.72       -2.57     17.91 o 
  -2  18   9        0.95       -2.58     17.50 o 
  -1  18   9        0.47       -4.53     14.31 o 
   0  18   9       40.05       26.41     16.26 o 
   1  18   9        7.00      -10.92     15.51 o 
   2  18   9       52.28       45.35     17.90 o 
   3  18   9       32.60       51.39     18.10 o 
   4  18   9        7.42       12.17     22.00 o 
   5  18   9       35.93       82.32     28.98 o 
  -6  19   9        0.31       17.44     31.93 o 
  -5  19   9       74.50      108.43     26.10 o 
  -4  19   9       11.56      -12.66     25.58 o 
  -3  19   9      254.76      321.12     41.82 o 
  -2  19   9        3.23        6.64     22.18 o 
  -1  19   9       52.20       48.68     21.55 o 
   0  19   9       44.65       50.61     18.27 o 
   1  19   9       27.64       46.37     18.44 o 
   2  19   9        1.49      -20.93     16.07 o 
   3  19   9       45.16       59.44     19.06 o 
   4  19   9        9.44       27.14     24.04 o 
  -5  20   9        0.02       -5.35     29.27 o 
  -4  20   9        3.32        7.44     28.27 o 
  -3  20   9       11.70       -8.70     26.14 o 
  -2  20   9       23.38        6.52     20.31 o 
  -1  20   9      130.14      132.33     27.20 o 
   0  20   9       43.61       35.01     17.82 o 
   1  20   9       35.00       32.33     17.54 o 
   2  20   9       63.29      103.56     21.46 o 
   3  20   9        7.47       24.38     17.95 o 
  -3  21   9       56.48       90.08     36.23 o 
  -2  21   9       10.50        0.70     27.53 o 
  -1  21   9        0.14        7.31     26.97 o 
   0  21   9       39.53       26.06     18.58 o 
   1  21   9        0.06       20.57     18.37 o 
   2  21   9        9.68       20.94     18.41 o 
  -2  22   9        2.40       15.40     30.10 o 
  -1  22   9        5.64       28.01     32.71 o 
   0  22   9        1.16       -1.17     28.93 o 
   1  22   9       19.98       61.54     28.79 o 
 -10   0  10        1.58       35.97     33.41 o 
  -8   0  10       33.84       41.19     26.79 o 
  -6   0  10       16.64       -4.61     18.01 o 
  -4   0  10      954.98      906.44     34.01 o 
  -2   0  10     1638.36     1542.87     44.19 o 
   0   0  10     1010.63     1034.53     51.37 o 
   2   0  10     1154.00     1209.17     44.50 o 
   4   0  10        4.62       24.57     17.10 o 
   6   0  10      549.30      614.62     39.45 o 
   8   0  10       20.49       35.32     28.49 o 
 -10   1  10        0.30       25.75     23.37 o 
  -9   1  10      160.93      225.92     30.72 o 
  -8   1  10       24.44       32.54     19.80 o 
  -7   1  10      514.42      586.77     36.42 o 
  -6   1  10       70.61       49.12     18.25 o 
  -5   1  10      188.57      220.62     28.99 o 
  -4   1  10       42.48       59.82     11.82 o 
  -3   1  10     1040.82     1069.82     25.00 o 
  -2   1  10      252.64      263.80     21.60 o 
  -1   1  10      267.73      295.08     15.29 o 
   0   1  10      458.00      447.51     57.79 o 
   1   1  10        1.45       -3.47     11.13 o 
   2   1  10      864.25      808.17     45.22 o 
   3   1  10       26.13       19.47     11.82 o 
   4   1  10       99.82      122.72     15.39 o 
   5   1  10       27.50       64.84     14.07 o 
   6   1  10        2.27       -7.08     11.95 o 
   7   1  10       76.20       86.87     21.83 o 
   8   1  10        9.51       12.57     25.97 o 
 -10   2  10        0.11       38.52     22.47 o 
  -9   2  10        6.53      -13.79     32.82 o 
  -8   2  10        0.12       -5.57     15.94 o 
  -7   2  10       91.93       80.50     19.83 o 
  -6   2  10        1.21       -7.28     11.94 o 
  -5   2  10      123.91      127.51     18.13 o 
  -4   2  10        0.82        0.77     10.68 o 
  -3   2  10      331.87      318.45     15.19 o 
  -2   2  10      388.70      415.57     17.93 o 
  -1   2  10      649.13      646.55     27.62 o 
   0   2  10     1241.15     1198.05     39.46 o 
   1   2  10      437.39      486.23     23.57 o 
   2   2  10      319.50      369.24     22.47 o 
   3   2  10     1528.37     1579.04     36.81 o 
   4   2  10       76.97       68.71     13.29 o 
   5   2  10       94.42      107.34     15.53 o 
   6   2  10        0.75       -9.07     13.76 o 
   7   2  10       90.76      107.00     32.23 o 
   8   2  10       11.12      -35.82     23.88 o 
 -10   3  10       67.47      120.75     40.84 o 
  -9   3  10        4.59        4.24     26.14 o 
  -8   3  10      370.03      399.77     34.48 o 
  -7   3  10       81.59       72.98     20.23 o 
  -6   3  10      179.82      228.57     28.82 o 
  -5   3  10      197.86      220.28     29.30 o 
  -4   3  10     1124.52     1146.79     37.82 o 
  -3   3  10       14.20       11.34     10.78 o 
  -2   3  10      335.50      352.10     16.49 o 
  -1   3  10       87.58      106.05     11.17 o 
   0   3  10      521.32      492.84     28.99 o 
   1   3  10      207.75      208.30     18.17 o 
   2   3  10       29.56       25.05     13.76 o 
   3   3  10        0.05       12.15     11.07 o 
   4   3  10       22.96       25.66     11.79 o 
   5   3  10      161.56      161.43     17.44 o 
   6   3  10        3.08      -14.10     18.41 o 
   7   3  10        0.32       -4.88     19.21 o 
   8   3  10        5.43        3.09     26.71 o 
  -9   4  10       22.82       36.98     21.69 o 
  -8   4  10        2.86       12.57     17.59 o 
  -7   4  10       62.61       69.47     19.16 o 
  -6   4  10       37.37       37.55     15.41 o 
  -5   4  10        8.47        3.81     10.50 o 
  -4   4  10        1.22       -9.10      9.23 o 
  -3   4  10     1124.46     1133.81     30.73 o 
  -2   4  10       45.52       51.65      9.11 o 
  -1   4  10      599.81      577.95     25.65 o 
   0   4  10       24.24        4.42     10.45 o 
   1   4  10     3884.79     3846.43     69.15 o 
   2   4  10      131.72      120.68     16.67 o 
   3   4  10      131.00      147.66     17.82 o 
   4   4  10      152.84      182.34     20.60 o 
   5   4  10      116.89      105.63     24.73 o 
   6   4  10       11.42       12.17     20.27 o 
   7   4  10       46.12       56.98     22.44 o 
   8   4  10        0.24       16.31     28.88 o 
  -9   5  10       48.45       49.51     22.80 o 
  -8   5  10      264.79      313.00     31.97 o 
  -7   5  10      336.72      353.36     31.22 o 
  -6   5  10      677.48      722.54     82.06 o 
  -5   5  10       11.29        1.53      9.22 o 
  -4   5  10       19.10       22.84     10.95 o 
  -3   5  10      384.88      350.58     18.42 o 
  -2   5  10      293.51      319.10     16.19 o 
  -1   5  10      248.72      251.06     25.16 o 
   0   5  10      500.14      447.52     21.94 o 
   1   5  10       83.51       88.54     14.69 o 
   2   5  10        3.29       -6.91     13.03 o 
   3   5  10       14.90        3.54     17.33 o 
   4   5  10       19.01       47.46     16.23 o 
   5   5  10        5.31        6.90     17.74 o 
   6   5  10       56.26       77.29     38.39 o 
   7   5  10       31.44       16.49     37.43 o 
   8   5  10        4.65       43.93     29.71 o 
  -9   6  10        2.39       15.62     27.86 o 
  -8   6  10       97.48       90.25     22.77 o 
  -7   6  10      259.19      231.51     44.58 o 
  -6   6  10       22.06       41.24     15.38 o 
  -5   6  10      180.40      197.52     18.47 o 
  -4   6  10      124.01      119.79     14.47 o 
  -3   6  10       19.43        7.21      8.15 o 
  -2   6  10     1785.80     1796.30     47.87 o 
  -1   6  10      364.75      379.12     16.46 o 
   0   6  10      332.75      328.96     15.54 o 
   1   6  10      609.44      583.98     85.69 o 
   2   6  10      697.82      698.25     74.84 o 
   3   6  10     1351.69     1347.73     66.22 o 
   4   6  10       26.97       18.21     18.45 o 
   5   6  10       76.46      100.40     25.34 o 
   6   6  10       44.25       32.55     22.60 o 
   7   6  10        4.16       18.54     20.98 o 
   8   6  10        1.72        8.05     29.19 o 
  -9   7  10      106.24      103.59     24.61 o 
  -8   7  10       46.02       27.81     20.27 o 
  -7   7  10      659.26      694.63     39.98 o 
  -6   7  10       13.80       15.96     15.56 o 
  -5   7  10      696.18      716.80     28.33 o 
  -4   7  10      332.55      359.05     18.14 o 
  -3   7  10      255.48      274.24     18.85 o 
  -2   7  10     1374.97     1404.31     36.39 o 
  -1   7  10      116.44      105.57     14.15 o 
   0   7  10       50.17       59.89     13.88 o 
   1   7  10       61.74       66.80     22.34 o 
   2   7  10        8.68       -1.01     16.52 o 
   3   7  10       74.80       80.97     21.80 o 
   4   7  10        0.11       -2.43     16.92 o 
   5   7  10       57.53       73.97     45.78 o 
   6   7  10        7.54       27.74     21.92 o 
   7   7  10       12.35       34.69     25.99 o 
   8   7  10        0.64       11.54     23.32 o 
  -9   8  10       16.15       -1.78     39.93 o 
  -8   8  10       31.34       26.77     20.72 o 
  -7   8  10       70.47       53.33     15.86 o 
  -6   8  10       51.61       23.96     13.24 o 
  -5   8  10        0.49       10.62     13.53 o 
  -4   8  10     1255.46     1252.49     30.81 o 
  -3   8  10      860.68      897.03     25.28 o 
  -2   8  10       66.07       74.20     13.18 o 
  -1   8  10      187.22      210.59     46.08 o 
   0   8  10      907.89      970.74     31.47 o 
   1   8  10        9.93       19.15     17.65 o 
   2   8  10      480.38      434.18     34.22 o 
   3   8  10      147.93      167.82     27.60 o 
   4   8  10      188.99      183.29     27.66 o 
   5   8  10       14.11        6.70     21.40 o 
   6   8  10       72.24       89.77     24.94 o 
   7   8  10        1.57       22.83     23.09 o 
   8   8  10        5.53        8.26     23.49 o 
  -9   9  10      119.97      172.29     30.21 o 
  -8   9  10        7.07       17.33     16.17 o 
  -7   9  10       51.93       54.42     21.53 o 
  -6   9  10      420.36      469.47     27.17 o 
  -5   9  10      827.14      829.20     30.89 o 
  -4   9  10      165.52      157.10     17.28 o 
  -3   9  10       46.53       48.50     11.13 o 
  -2   9  10        4.98       -6.25     11.35 o 
  -1   9  10       50.15       33.44     17.85 o 
   0   9  10        3.23        2.95     11.25 o 
   1   9  10       33.76       52.46     13.45 o 
   2   9  10      177.21      165.20     25.51 o 
   3   9  10       72.50       84.74     22.59 o 
   4   9  10       87.55      121.00     26.12 o 
   5   9  10       43.47       30.76     35.67 o 
   6   9  10        5.05       11.44     26.05 o 
   7   9  10       11.46       31.41     25.65 o 
  -9  10  10        6.65        2.83     20.32 o 
  -8  10  10        0.01       -0.57     26.18 o 
  -7  10  10        0.28       -1.16     13.29 o 
  -6  10  10       60.80       35.81     14.73 o 
  -5  10  10       24.86       17.62     12.37 o 
  -4  10  10        4.09        6.55     11.47 o 
  -3  10  10        6.29        4.12      9.38 o 
  -2  10  10      176.24      179.64     18.13 o 
  -1  10  10     2004.89     1951.21     46.77 o 
   0  10  10        4.99       -4.50     26.36 o 
   1  10  10       63.45       59.31     17.54 o 
   2  10  10        3.21       -4.20     37.41 o 
   3  10  10      169.99      217.27     52.41 o 
   4  10  10       11.44        7.96     18.56 o 
   5  10  10      100.84      103.29     27.37 o 
   6  10  10       42.39       76.97     26.69 o 
   7  10  10       40.11       55.96     26.62 o 
  -9  11  10       43.38       12.42     21.08 o 
  -8  11  10      192.42      192.36     20.59 o 
  -7  11  10       41.54       58.36     16.97 o 
  -6  11  10      394.45      413.69     26.79 o 
  -5  11  10       65.16       39.61     14.52 o 
  -4  11  10      147.98      156.38     17.49 o 
  -3  11  10      147.38      152.24     17.61 o 
  -2  11  10      784.80      736.37     29.68 o 
  -1  11  10      405.40      394.01     23.59 o 
   0  11  10      111.21       49.50     20.37 o 
   1  11  10        0.93        0.10     16.37 o 
   2  11  10       13.49      -18.92     15.56 o 
   3  11  10       35.22       14.31     20.36 o 
   4  11  10       81.83       60.07     26.32 o 
   5  11  10        9.40       15.60     20.75 o 
   6  11  10       52.66       43.98     24.02 o 
   7  11  10        4.88       36.79     24.38 o 
  -8  12  10       52.17       55.38     18.40 o 
  -7  12  10       16.43       17.72     15.51 o 
  -6  12  10       48.62       56.99     16.51 o 
  -5  12  10       32.88       11.41     12.89 o 
  -4  12  10       55.24       59.18     14.47 o 
  -3  12  10      307.43      307.31     22.56 o 
  -2  12  10      115.86      106.92     16.84 o 
  -1  12  10      216.44      224.66     38.93 o 
   0  12  10      156.79      166.03     18.54 o 
   1  12  10      324.83      323.62     32.32 o 
   2  12  10       38.51       92.19     23.95 o 
   3  12  10       43.30       47.29     24.55 o 
   4  12  10       31.75       20.02     21.14 o 
   5  12  10      185.19      162.41     32.03 o 
   6  12  10        0.38        9.77     23.13 o 
   7  12  10        4.28       -9.26     30.10 o 
  -8  13  10       22.09       -5.72     16.25 o 
  -7  13  10       87.04       97.85     19.15 o 
  -6  13  10      259.69      285.13     25.20 o 
  -5  13  10        6.04        0.44     12.42 o 
  -4  13  10      278.14      289.07     22.47 o 
  -3  13  10      388.99      396.33     31.48 o 
  -2  13  10       25.00       20.64     13.01 o 
  -1  13  10        0.30      -19.51     22.88 o 
   0  13  10       14.81       23.48     14.01 o 
   1  13  10      260.02      259.34     22.71 o 
   2  13  10       73.37       91.29     24.92 o 
   3  13  10      110.65      104.52     26.06 o 
   4  13  10        0.33       25.21     21.84 o 
   5  13  10        7.34       17.56     23.04 o 
   6  13  10       11.97       21.23     23.72 o 
  -8  14  10       25.01       -7.45     21.15 o 
  -7  14  10        1.96       -6.19     14.51 o 
  -6  14  10        6.69       18.14     15.13 o 
  -5  14  10        1.11       14.84     13.98 o 
  -4  14  10      245.27      283.95     23.31 o 
  -3  14  10      668.10      718.34     61.09 o 
  -2  14  10       33.33       33.29     14.57 o 
  -1  14  10        1.83       -5.28     12.90 o 
   0  14  10      170.55      175.31     20.72 o 
   1  14  10       91.02       93.62     17.80 o 
   2  14  10      435.62      463.19     67.86 o 
   3  14  10       96.63       87.53     25.38 o 
   4  14  10      107.82      110.84     28.34 o 
   5  14  10        1.40       29.59     22.98 o 
   6  14  10        5.12        4.06     23.71 o 
  -7  15  10      110.62       99.79     21.18 o 
  -6  15  10        0.37      -10.60     14.63 o 
  -5  15  10       87.14      118.28     19.24 o 
  -4  15  10       21.38       18.26     17.39 o 
  -3  15  10       71.92      108.20     23.05 o 
  -2  15  10       53.54       46.42     15.63 o 
  -1  15  10       16.36       -5.11     12.81 o 
   0  15  10       53.78       16.11     19.67 o 
   1  15  10       71.42       44.92     17.19 o 
   2  15  10        4.69       -6.25     14.81 o 
   3  15  10        8.85        9.41     37.97 o 
   4  15  10       62.44       55.31     25.74 o 
   5  15  10      136.67      136.13     53.13 o 
   6  15  10       16.74       31.94     25.32 o 
  -7  16  10        0.75        9.97     21.03 o 
  -6  16  10       11.06       15.65     20.04 o 
  -5  16  10       11.62        5.68     21.41 o 
  -4  16  10       17.85       26.28     18.42 o 
  -3  16  10       22.42        6.72     17.19 o 
  -2  16  10        9.46       38.42     19.46 o 
  -1  16  10       85.75       63.14     16.69 o 
   0  16  10      252.36      245.46     24.53 o 
   1  16  10       27.26       45.69     16.78 o 
   2  16  10       94.70      131.04     24.90 o 
   3  16  10       36.30       38.68     24.63 o 
   4  16  10       36.12       48.71     25.06 o 
   5  16  10        4.62        0.93     25.73 o 
  -6  17  10       92.91      108.25     20.76 o 
  -5  17  10        0.38        5.02     19.05 o 
  -4  17  10       10.01       13.63     18.53 o 
  -3  17  10       64.07       96.30     23.07 o 
  -2  17  10       19.87       18.48     21.70 o 
  -1  17  10       39.92       25.34     16.44 o 
   0  17  10       11.06       15.50     15.32 o 
   1  17  10       22.60      -19.43     14.23 o 
   2  17  10       14.62       13.43     16.72 o 
   3  17  10        0.20       -1.67     21.57 o 
   4  17  10        0.03      -11.30     23.34 o 
   5  17  10        8.79       17.25     26.68 o 
  -6  18  10       55.12       95.74     37.15 o 
  -5  18  10        0.10      -29.41     32.73 o 
  -4  18  10       99.00       64.77     30.14 o 
  -3  18  10       10.00        7.21     20.57 o 
  -2  18  10       22.30        5.32     34.78 o 
  -1  18  10       71.33       65.64     19.11 o 
   0  18  10       18.70       -3.18     14.94 o 
   1  18  10       57.04      126.20     21.20 o 
   2  18  10       25.86       29.85     16.93 o 
   3  18  10       95.00       88.55     28.81 o 
   4  18  10        1.37        6.88     31.62 o 
  -5  19  10        9.53        4.70     30.06 o 
  -4  19  10       82.05       70.32     23.87 o 
  -3  19  10       20.98        4.61     20.07 o 
  -2  19  10       24.93       31.47     21.66 o 
  -1  19  10       13.61       22.04     20.74 o 
   0  19  10        8.99       16.90     16.68 o 
   1  19  10        0.29      -17.69     15.08 o 
   2  19  10        4.14       23.41     20.93 o 
   3  19  10        2.34       10.87     36.62 o 
  -4  20  10       30.31       34.71     33.58 o 
  -3  20  10      182.94      169.41     29.80 o 
  -2  20  10        1.63        5.25     21.16 o 
  -1  20  10        5.84       16.09     23.29 o 
   0  20  10       15.96       17.19     20.81 o 
   1  20  10       40.24       40.09     23.15 o 
   2  20  10        2.11      -23.45     16.88 o 
   3  20  10       19.25       79.32     27.85 o 
  -3  21  10       51.53      -11.18     29.62 o 
  -2  21  10       11.51       56.42     35.58 o 
  -1  21  10        0.11      -18.15     20.87 o 
   0  21  10        0.97        4.69     18.15 o 
   1  21  10       10.98       -1.84     17.47 o 
  -9   0  11       15.87       19.49     28.84 o 
  -7   0  11      313.64      258.24     39.58 o 
  -5   0  11      158.38      220.79     31.71 o 
  -3   0  11     1240.71     1297.42     40.31 o 
  -1   0  11      373.24      362.02     35.41 o 
   1   0  11      623.65      670.50     48.54 o 
   3   0  11      280.82      284.22     28.01 o 
   5   0  11      601.25      664.60     40.50 o 
   7   0  11        0.23       24.58     26.40 o 
  -9   1  11       19.20        8.88     19.39 o 
  -8   1  11      209.93      265.31     30.22 o 
  -7   1  11       18.21       -3.57     33.30 o 
  -6   1  11      538.95      545.39     31.92 o 
  -5   1  11      137.55      136.60     20.97 o 
  -4   1  11       77.84      106.79     16.00 o 
  -3   1  11       73.75       62.38     10.39 o 
  -2   1  11        0.08       -9.14     12.54 o 
  -1   1  11       25.96       35.65     14.00 o 
   0   1  11       76.14       67.63     33.93 o 
   1   1  11       71.42       67.09     14.38 o 
   2   1  11      200.91      200.86     17.10 o 
   3   1  11      224.31      185.78     17.35 o 
   4   1  11        1.45       -1.54     13.97 o 
   5   1  11       88.05      148.17     17.79 o 
   6   1  11      139.80      160.12     19.00 o 
   7   1  11        4.15       28.62     25.05 o 
   8   1  11       20.58       74.12     33.01 o 
  -9   2  11        3.00       -8.88     18.65 o 
  -8   2  11      257.20      281.44     41.60 o 
  -7   2  11      250.50      304.92     29.56 o 
  -6   2  11       10.90        3.33     21.81 o 
  -5   2  11      150.58      160.43     16.70 o 
  -4   2  11       22.84       14.44      9.14 o 
  -3   2  11      740.30      766.60     27.12 o 
  -2   2  11       66.83       66.16     11.05 o 
  -1   2  11      188.25      230.04     26.53 o 
   0   2  11      237.71      256.52     22.98 o 
   1   2  11      747.47      727.20     28.86 o 
   2   2  11      514.94      516.21     26.86 o 
   3   2  11      192.69      198.92     17.55 o 
   4   2  11      184.08      187.48     21.69 o 
   5   2  11       15.33       21.35     13.18 o 
   6   2  11        3.91      -12.42     18.63 o 
   7   2  11        5.65       33.45     28.62 o 
   8   2  11       23.13       28.10     29.88 o 
  -9   3  11      172.07      128.70     43.63 o 
  -8   3  11        2.10       16.01     18.56 o 
  -7   3  11      141.13      131.96     36.82 o 
  -6   3  11      120.27       93.70     19.10 o 
  -5   3  11       46.12       33.90     19.33 o 
  -4   3  11      320.21      296.45     16.41 o 
  -3   3  11       15.66        5.80      8.02 o 
  -2   3  11      101.96       81.38     11.99 o 
  -1   3  11      649.50      633.29     30.60 o 
   0   3  11      133.17      135.70     18.69 o 
   1   3  11        1.81      -10.78     15.40 o 
   2   3  11        2.87       -2.43     14.74 o 
   3   3  11      635.62      664.06     26.15 o 
   4   3  11      281.03      280.73     20.23 o 
   5   3  11      107.91      183.62     22.28 o 
   6   3  11        0.88       18.22     38.26 o 
   7   3  11       28.56       22.99     21.66 o 
   8   3  11        1.17       36.32     32.36 o 
  -9   4  11        6.11       21.33     21.23 o 
  -8   4  11      150.99      180.88     48.48 o 
  -7   4  11       98.82      125.84     37.89 o 
  -6   4  11      267.14      258.50     21.49 o 
  -5   4  11      241.70      236.17     19.19 o 
  -4   4  11      557.78      590.67     25.14 o 
  -3   4  11       70.87       59.57     15.67 o 
  -2   4  11       53.91       56.67     11.08 o 
  -1   4  11       45.76       48.84     13.02 o 
   0   4  11     1554.72     1555.76     40.66 o 
   1   4  11      312.89      358.42     27.48 o 
   2   4  11     2156.19     2051.25     49.48 o 
   3   4  11       14.14       10.91     18.14 o 
   4   4  11       63.51       51.69     21.58 o 
   5   4  11       17.66        1.46     17.20 o 
   6   4  11       37.93       27.27     22.99 o 
   7   4  11        0.60       20.72     23.27 o 
   8   4  11       15.29       50.24     33.14 o 
  -9   5  11       72.42       16.04     30.56 o 
  -8   5  11       45.05       44.05     44.61 o 
  -7   5  11       69.45       80.85     20.20 o 
  -6   5  11      156.79      148.67     18.37 o 
  -5   5  11        8.77       21.61     19.80 o 
  -4   5  11      234.82      215.29     17.27 o 
  -3   5  11       17.56       12.01     19.07 o 
  -2   5  11        0.96       -1.74      8.11 o 
  -1   5  11       31.52       33.50     12.64 o 
   0   5  11       86.11       58.28     13.94 o 
   1   5  11      222.31      178.46     25.27 o 
   2   5  11      428.74      457.07     34.70 o 
   3   5  11      429.29      420.22     34.77 o 
   4   5  11        9.59        5.32     15.12 o 
   5   5  11      138.21      126.00     26.81 o 
   6   5  11       17.26       19.57     20.67 o 
   7   5  11       30.99       47.28     24.38 o 
  -9   6  11       23.79       24.71     25.58 o 
  -8   6  11       47.12       55.69     22.68 o 
  -7   6  11       50.39       59.09     15.92 o 
  -6   6  11      164.93      158.25     18.87 o 
  -5   6  11      601.10      669.75     58.78 o 
  -4   6  11       56.16       64.21     12.86 o 
  -3   6  11      407.77      394.33     22.42 o 
  -2   6  11       46.06       40.51      9.96 o 
  -1   6  11      899.80      854.98     36.91 o 
   0   6  11      340.33      351.50     42.74 o 
   1   6  11       81.06       73.72     20.65 o 
   2   6  11        0.77      -23.93     15.95 o 
   3   6  11      261.17      240.73     38.71 o 
   4   6  11       56.19       59.43     17.06 o 
   5   6  11       25.67       37.58     20.68 o 
   6   6  11       11.75      -10.65     25.05 o 
   7   6  11        6.22      -20.39     21.92 o 
  -9   7  11       43.25      -15.82     22.14 o 
  -8   7  11       67.63       46.92     17.47 o 
  -7   7  11       36.03       28.93     15.83 o 
  -6   7  11      610.37      585.52     25.23 o 
  -5   7  11      154.13      181.03     18.08 o 
  -4   7  11      133.49      172.64     14.70 o 
  -3   7  11        3.88       -6.21      8.22 o 
  -2   7  11       79.21       81.20     14.04 o 
  -1   7  11      645.61      633.01     26.19 o 
   0   7  11      505.31      544.44     35.76 o 
   1   7  11       78.59       56.22     23.21 o 
   2   7  11        7.58       22.90     18.00 o 
   3   7  11      217.06      157.69     26.98 o 
   4   7  11      186.30      225.12     23.39 o 
   5   7  11       76.04       86.03     24.96 o 
   6   7  11       28.69        6.55     34.15 o 
   7   7  11        0.08       -4.99     22.09 o 
  -9   8  11       21.76       16.50     17.07 o 
  -8   8  11        6.30       -4.08     20.90 o 
  -7   8  11      181.08      219.36     22.65 o 
  -6   8  11      191.20      179.48     20.70 o 
  -5   8  11        4.95       35.18     12.47 o 
  -4   8  11      637.21      664.83     23.70 o 
  -3   8  11     2445.37     2516.77     54.31 o 
  -2   8  11        2.30       -7.35     24.58 o 
  -1   8  11      133.60      163.33     17.04 o 
   0   8  11       16.82       16.05     16.66 o 
   1   8  11      446.12      426.81     77.86 o 
   2   8  11       31.37       50.15     19.24 o 
   3   8  11       98.49      122.07     39.63 o 
   4   8  11       18.06       34.84     30.47 o 
   5   8  11       70.76       16.48     20.68 o 
   6   8  11        1.99       -6.00     21.90 o 
   7   8  11        1.93      -19.73     21.01 o 
  -9   9  11        0.50      -17.18     19.25 o 
  -8   9  11       16.04       35.80     17.60 o 
  -7   9  11      194.06      193.90     19.30 o 
  -6   9  11       51.19       57.65     24.13 o 
  -5   9  11      214.14      223.79     34.18 o 
  -4   9  11      127.24      112.70     16.23 o 
  -3   9  11       75.19       91.90     15.78 o 
  -2   9  11        9.42       13.71     17.85 o 
  -1   9  11      277.79      266.33     29.33 o 
   0   9  11       10.75       27.53     18.82 o 
   1   9  11       85.49       65.08     20.23 o 
   2   9  11       67.83       58.25     21.31 o 
   3   9  11       82.95       55.45     22.74 o 
   4   9  11       18.90       25.28     20.02 o 
   5   9  11       15.40       13.57     26.23 o 
   6   9  11       14.82      -20.73     28.93 o 
   7   9  11       23.18       42.83     31.51 o 
  -8  10  11        3.27       11.53     16.56 o 
  -7  10  11        2.31       11.23     14.80 o 
  -6  10  11      223.90      250.87     22.93 o 
  -5  10  11      250.04      273.62     22.20 o 
  -4  10  11      189.61      192.50     32.71 o 
  -3  10  11      501.11      508.74     27.26 o 
  -2  10  11      179.39      174.80     18.66 o 
  -1  10  11        7.08       18.74     24.14 o 
   0  10  11      338.18      323.54     59.05 o 
   1  10  11        7.66        0.51     17.51 o 
   2  10  11        1.88      -13.92     17.73 o 
   3  10  11      128.00      117.83     46.32 o 
   4  10  11      199.07      166.00     36.65 o 
   5  10  11        3.04       17.23     50.59 o 
   6  10  11       42.97       57.37     26.12 o 
   7  10  11       34.91       49.40     46.48 o 
  -8  11  11       20.53       21.93     18.21 o 
  -7  11  11      127.07      146.10     31.89 o 
  -6  11  11      168.82      149.71     23.84 o 
  -5  11  11        0.49        9.05     13.02 o 
  -4  11  11       26.63       28.31     16.49 o 
  -3  11  11      254.01      240.90     21.24 o 
  -2  11  11        0.03        4.34     11.64 o 
  -1  11  11       80.29       74.34     39.02 o 
   0  11  11      208.47      203.37     60.29 o 
   1  11  11      251.55      232.15     39.54 o 
   2  11  11       22.38       32.75     20.10 o 
   3  11  11       69.48       59.40     22.82 o 
   4  11  11        7.44      -10.65     20.15 o 
   5  11  11       53.93       80.12     26.99 o 
   6  11  11        1.15      -10.72     31.23 o 
  -8  12  11        1.46       17.51     15.46 o 
  -7  12  11       49.89       34.10     17.06 o 
  -6  12  11      134.73      131.49     19.88 o 
  -5  12  11       22.11        9.27     16.50 o 
  -4  12  11      117.60      125.77     21.70 o 
  -3  12  11       28.04       40.30     14.45 o 
  -2  12  11      368.73      398.19     25.41 o 
  -1  12  11        4.12      -11.81     13.77 o 
   0  12  11      306.09      331.95     33.34 o 
   1  12  11       77.09       40.11     53.17 o 
   2  12  11       61.87       95.42     25.67 o 
   3  12  11      160.17      157.47     49.02 o 
   4  12  11       18.33       31.45     22.06 o 
   5  12  11        1.23       10.24     22.57 o 
   6  12  11       13.53      -27.38     57.20 o 
  -8  13  11        1.08      -31.94     21.29 o 
  -7  13  11       43.08       68.49     18.65 o 
  -6  13  11       85.61      101.00     19.26 o 
  -5  13  11      239.91      229.73     28.57 o 
  -4  13  11      113.66      115.78     21.70 o 
  -3  13  11       29.80        7.17     15.79 o 
  -2  13  11       59.18       49.34     15.39 o 
  -1  13  11        0.17        2.95     12.90 o 
   0  13  11        7.85       20.69     14.28 o 
   1  13  11      169.02      140.19     27.32 o 
   2  13  11        0.17       13.83     20.81 o 
   3  13  11        4.78       16.65     22.04 o 
   4  13  11       47.12       30.91     26.86 o 
   5  13  11       13.25       33.24     25.59 o 
   6  13  11        0.67       10.45     29.75 o 
  -7  14  11       39.96       42.94     18.31 o 
  -6  14  11        3.18      -10.26     13.94 o 
  -5  14  11       63.58       73.05     20.85 o 
  -4  14  11      177.08      172.56     26.29 o 
  -3  14  11       77.01       79.97     21.75 o 
  -2  14  11      165.12      159.71     19.74 o 
  -1  14  11       95.84      110.62     18.31 o 
   0  14  11       20.46        2.68     13.96 o 
   1  14  11      190.67      229.71     31.49 o 
   2  14  11        1.41       -5.84     26.73 o 
   3  14  11      199.40      167.89     31.09 o 
   4  14  11       20.50       47.47     25.22 o 
   5  14  11        9.11       28.29     25.61 o 
  -7  15  11        9.58        8.54     17.18 o 
  -6  15  11       16.81       25.01     19.77 o 
  -5  15  11        2.05      -21.39     15.85 o 
  -4  15  11      136.06      159.26     25.50 o 
  -3  15  11        1.18       24.81     18.32 o 
  -2  15  11       36.84       16.76     16.62 o 
  -1  15  11        0.33      -12.54     13.78 o 
   0  15  11        3.63        9.31     14.21 o 
   1  15  11        6.58       -0.06     20.55 o 
   2  15  11       67.07       62.29     24.73 o 
   3  15  11       10.69       22.98     22.24 o 
   4  15  11       40.04       81.13     27.82 o 
   5  15  11        3.14      -19.13     51.91 o 
  -6  16  11       29.77       60.84     52.98 o 
  -5  16  11       47.63       64.31     22.40 o 
  -4  16  11       45.38       36.11     26.23 o 
  -3  16  11      206.06      227.71     29.08 o 
  -2  16  11        8.39        1.97     17.79 o 
  -1  16  11       35.99       52.34     17.45 o 
   0  16  11        7.26       23.68     18.59 o 
   1  16  11      216.28      189.25     35.52 o 
   2  16  11        0.30       13.13     22.18 o 
   3  16  11        9.97      -19.01     23.19 o 
   4  16  11       56.83       81.47     28.04 o 
  -6  17  11        1.10      -40.71     27.14 o 
  -5  17  11       37.02       11.95     20.32 o 
  -4  17  11       57.00       48.12     20.84 o 
  -3  17  11       38.53       12.20     19.29 o 
  -2  17  11       75.59       43.60     21.02 o 
  -1  17  11        1.52      -13.44     15.15 o 
   0  17  11        0.08        1.09     15.15 o 
   1  17  11        1.00      -30.51     20.34 o 
   2  17  11        5.50       -1.07     21.40 o 
   3  17  11       34.06       32.04     25.43 o 
   4  17  11        3.39        1.54     24.39 o 
  -5  18  11        6.72        1.72     21.69 o 
  -4  18  11      103.50      119.40     44.39 o 
  -3  18  11        0.10        5.36     20.49 o 
  -2  18  11       34.05        2.79     19.70 o 
  -1  18  11       27.97       36.37     17.49 o 
   0  18  11      103.71       84.68     19.82 o 
   1  18  11       23.65        7.27     22.45 o 
   2  18  11       17.38       28.99     25.60 o 
   3  18  11        0.08       36.46     25.66 o 
  -4  19  11        1.51       12.79     22.41 o 
  -3  19  11        6.85        6.15     21.45 o 
  -2  19  11        0.67      -27.65     18.43 o 
  -1  19  11        7.20       -0.29     19.41 o 
   0  19  11        0.25       -9.97     21.16 o 
   1  19  11        1.45       28.30     27.01 o 
   2  19  11        0.20       12.40     27.29 o 
  -3  20  11        8.07        5.46     22.01 o 
  -2  20  11       79.57      164.91     30.90 o 
  -1  20  11        6.87       14.80     21.88 o 
   0  20  11        0.48        1.97     17.80 o 
   1  20  11        8.43       -5.25     17.54 o 
  -8   0  12       26.54       10.44     26.45 o 
  -6   0  12      861.64      934.14     56.98 o 
  -4   0  12       10.36       14.28     14.07 o 
  -2   0  12      176.37      190.86     31.93 o 
   0   0  12        1.18        6.61     20.44 o 
   2   0  12      137.16      126.30     22.48 o 
   4   0  12        0.12        5.34     18.09 o 
   6   0  12      142.62      112.39     46.45 o 
  -9   1  12       24.50       27.09     23.23 o 
  -8   1  12        0.35       -4.34     18.75 o 
  -7   1  12       12.98       25.61     17.04 o 
  -6   1  12        1.34       -2.91     12.07 o 
  -5   1  12        3.23      -10.35      9.31 o 
  -4   1  12       19.63       13.50      9.68 o 
  -3   1  12      181.62      175.83     26.49 o 
  -2   1  12       34.62       13.36     15.07 o 
  -1   1  12      283.82      329.73     26.40 o 
   0   1  12      416.30      439.64     29.95 o 
   1   1  12      224.70      216.72     24.02 o 
   2   1  12       79.28       75.77     14.26 o 
   3   1  12      124.02      140.16     16.63 o 
   4   1  12        1.66       22.20     12.76 o 
   5   1  12       92.42      157.59     18.56 o 
   6   1  12       35.24       43.69     22.52 o 
   7   1  12       90.01       87.43     34.32 o 
  -9   2  12       45.84       14.76     22.45 o 
  -8   2  12       90.08      105.37     24.22 o 
  -7   2  12      283.10      294.85     29.63 o 
  -6   2  12      256.26      290.47     32.74 o 
  -5   2  12        7.81        4.89     14.97 o 
  -4   2  12     1357.82     1295.50     48.74 o 
  -3   2  12     1474.35     1365.96     47.90 o 
  -2   2  12        1.40       12.52     13.84 o 
  -1   2  12       23.69       -9.48     33.99 o 
   0   2  12       80.23       84.86     15.74 o 
   1   2  12      104.11       74.70     15.76 o 
   2   2  12        6.58       -9.74     12.60 o 
   3   2  12       22.76        4.09     12.25 o 
   4   2  12       61.70       62.12     14.91 o 
   5   2  12        0.30       -1.69     15.67 o 
   6   2  12       55.83       56.04     25.16 o 
   7   2  12        1.16       -3.09     29.14 o 
  -9   3  12        0.92      -16.92     21.88 o 
  -8   3  12        0.68      -12.62     18.51 o 
  -7   3  12       55.63       67.49     23.66 o 
  -6   3  12        2.50        1.48     12.52 o 
  -5   3  12       28.62       28.64     12.24 o 
  -4   3  12       86.38      103.10     14.82 o 
  -3   3  12      452.55      414.53     29.18 o 
  -2   3  12      263.64      219.20     52.57 o 
  -1   3  12       27.84       17.54     15.06 o 
   0   3  12      197.15      236.60     21.10 o 
   1   3  12      125.53      115.55     17.58 o 
   2   3  12       66.31       74.98     17.04 o 
   3   3  12        5.17       19.81     14.96 o 
   4   3  12      642.09      664.84     34.65 o 
   5   3  12       99.17      106.36     20.34 o 
   6   3  12        9.86       34.48     22.90 o 
   7   3  12       18.51       21.75     41.65 o 
  -9   4  12      128.89       91.07     26.35 o 
  -8   4  12        5.11        1.88     19.16 o 
  -7   4  12      626.43      613.59     31.55 o 
  -6   4  12       19.27        5.67     12.53 o 
  -5   4  12      668.88      601.11     43.76 o 
  -4   4  12      209.89      248.06     21.58 o 
  -3   4  12      878.68      860.93     24.36 o 
  -2   4  12      101.90      118.91     23.40 o 
  -1   4  12        2.46       -7.67     11.55 o 
   0   4  12      366.37      372.91     23.31 o 
   1   4  12      504.00      492.84     26.76 o 
   2   4  12      150.31      158.17     26.53 o 
   3   4  12       61.11       57.73     16.78 o 
   4   4  12       11.42       21.11     16.32 o 
   5   4  12        8.12      -10.08     16.06 o 
   6   4  12        2.98      -27.81     18.54 o 
   7   4  12        1.09       12.77     23.47 o 
  -9   5  12        2.04       22.70     22.02 o 
  -8   5  12        6.55       30.12     22.91 o 
  -7   5  12        9.55       22.41     14.28 o 
  -6   5  12       18.66       30.14     14.46 o 
  -5   5  12      177.16      178.76     23.56 o 
  -4   5  12       68.93       81.67     14.51 o 
  -3   5  12      105.26      104.98     14.17 o 
  -2   5  12        4.19        0.14     11.09 o 
  -1   5  12      121.78      113.74     16.36 o 
   0   5  12      186.38      203.55     27.40 o 
   1   5  12      768.44      757.48     42.13 o 
   2   5  12      845.83      888.09     45.38 o 
   3   5  12        4.12       21.67     19.61 o 
   4   5  12       60.85       64.33     39.97 o 
   5   5  12       58.02       84.52     25.25 o 
   6   5  12       40.22       50.49     23.91 o 
   7   5  12        0.30      -20.68     45.06 o 
  -9   6  12       42.95       48.16     43.50 o 
  -8   6  12       24.36       12.49     15.68 o 
  -7   6  12      110.80      100.04     18.17 o 
  -6   6  12      712.65      776.41     32.25 o 
  -5   6  12       19.92       31.36     17.24 o 
  -4   6  12      110.70      111.42     13.86 o 
  -3   6  12      102.99       98.25     15.58 o 
  -2   6  12      207.60      235.27     19.78 o 
  -1   6  12      213.90      289.92     39.89 o 
   0   6  12       93.66       96.95     21.96 o 
   1   6  12      107.96       57.49     20.44 o 
   2   6  12        8.42       -5.50     17.38 o 
   3   6  12       46.65       34.03     20.32 o 
   4   6  12        0.11        0.68     14.99 o 
   5   6  12        0.66      -15.11     18.81 o 
   6   6  12        0.28      -31.67     24.73 o 
   7   6  12        1.11       47.47     50.11 o 
  -9   7  12        2.90        7.12     21.59 o 
  -8   7  12        1.61       -1.10     15.02 o 
  -7   7  12        4.85      -10.45     13.62 o 
  -6   7  12       53.01       45.96     28.47 o 
  -5   7  12        1.11       -9.57     16.29 o 
  -4   7  12      157.99      167.17     15.76 o 
  -3   7  12       63.46       48.19     14.05 o 
  -2   7  12      207.30      181.09     26.31 o 
  -1   7  12      966.37      831.18     74.34 o 
   0   7  12       21.51        4.47     16.86 o 
   1   7  12      190.30      191.39     27.67 o 
   2   7  12        1.43       11.02     21.34 o 
   3   7  12      538.72      576.03     92.60 o 
   4   7  12       44.52       39.65     21.43 o 
   5   7  12       47.93       99.94     36.52 o 
   6   7  12        9.38      -32.14     24.73 o 
   7   7  12       24.92       57.70     28.25 o 
  -8   8  12       76.20       95.30     24.37 o 
  -7   8  12        0.08        1.34     15.52 o 
  -6   8  12       92.02       92.31     14.93 o 
  -5   8  12       24.10       14.89     15.84 o 
  -4   8  12      145.34      160.74     25.40 o 
  -3   8  12      358.37      355.77     30.99 o 
  -2   8  12      556.23      542.61     36.63 o 
  -1   8  12      202.53      213.85     26.93 o 
   0   8  12        1.77      -11.29     15.82 o 
   1   8  12        2.72       17.13     18.81 o 
   2   8  12        9.08       14.31     18.33 o 
   3   8  12        9.70      -18.37     19.19 o 
   4   8  12        7.68       44.73     22.08 o 
   5   8  12        1.95      -26.44     18.70 o 
   6   8  12        1.38       23.23     24.21 o 
  -8   9  12        0.08        2.14     17.78 o 
  -7   9  12        0.56       10.53     15.14 o 
  -6   9  12       87.15       79.40     16.95 o 
  -5   9  12       60.29       70.03     33.84 o 
  -4   9  12        2.16       22.44     15.79 o 
  -3   9  12      206.97      181.05     19.28 o 
  -2   9  12       25.04       33.06     19.18 o 
  -1   9  12      179.75      161.70     26.11 o 
   0   9  12      314.50      326.38     32.54 o 
   1   9  12       63.25       52.13     43.87 o 
   2   9  12      187.83      181.73     28.68 o 
   3   9  12        2.28       -2.74     22.49 o 
   4   9  12        1.92       30.96     25.68 o 
   5   9  12      100.85      147.62     29.81 o 
   6   9  12       25.48       35.49     24.47 o 
  -8  10  12       37.26       53.70     19.58 o 
  -7  10  12       74.63       44.54     14.62 o 
  -6  10  12        0.38        4.03     16.30 o 
  -5  10  12      288.00      236.45     33.01 o 
  -4  10  12      363.72      391.82     39.78 o 
  -3  10  12      189.10      224.56     20.82 o 
  -2  10  12      213.65      196.51     27.04 o 
  -1  10  12      113.05      101.10     22.82 o 
   0  10  12        3.55      -22.88     15.83 o 
   1  10  12        1.29       21.11     18.94 o 
   2  10  12      102.11       94.96     32.73 o 
   3  10  12       44.48       33.05     21.97 o 
   4  10  12       10.33       -1.00     20.10 o 
   5  10  12        5.87      -12.35     20.44 o 
   6  10  12        6.40       -3.32     22.98 o 
  -8  11  12       30.55       52.57     19.58 o 
  -7  11  12       23.55       21.61     16.49 o 
  -6  11  12       21.16       16.89     18.99 o 
  -5  11  12       20.56       31.23     19.01 o 
  -4  11  12       22.74       11.87     17.00 o 
  -3  11  12      116.58       91.23     16.85 o 
  -2  11  12        0.55      -11.19     12.17 o 
  -1  11  12       82.79       53.52     21.88 o 
   0  11  12      185.26      186.42     46.72 o 
   1  11  12        5.25        4.75     19.81 o 
   2  11  12        1.80       19.89     19.38 o 
   3  11  12       11.53       -2.40     20.53 o 
   4  11  12       42.97       56.13     55.22 o 
   5  11  12        0.09       -4.32     23.33 o 
   6  11  12       21.32       32.53     25.17 o 
  -7  12  12      143.03      157.40     28.77 o 
  -6  12  12       33.31       17.38     18.76 o 
  -5  12  12      158.28      174.26     26.12 o 
  -4  12  12        0.28       -9.90     21.38 o 
  -3  12  12      537.08      632.25     44.07 o 
  -2  12  12        5.33       -3.68     13.28 o 
  -1  12  12      188.91      244.28     30.82 o 
   0  12  12        2.77       12.52     25.36 o 
   1  12  12       44.58       17.58     20.50 o 
   2  12  12       79.44       86.90     25.66 o 
   3  12  12        2.80       24.74     21.62 o 
   4  12  12       10.19        2.76     23.12 o 
   5  12  12        5.36        0.47     23.33 o 
  -7  13  12        1.67       -9.23     20.56 o 
  -6  13  12        0.86      -10.90     17.67 o 
  -5  13  12       12.47       30.89     27.99 o 
  -4  13  12      133.73       91.58     22.04 o 
  -3  13  12       32.82       30.81     17.93 o 
  -2  13  12       39.08       31.14     15.13 o 
  -1  13  12        0.84      -21.66     18.23 o 
   0  13  12      119.31      127.42     26.77 o 
   1  13  12       15.56      -19.71     29.27 o 
   2  13  12       90.41      122.66     27.45 o 
   3  13  12      183.51      195.79     33.35 o 
   4  13  12        7.06       28.85     42.71 o 
   5  13  12       23.41       49.89     26.32 o 
  -7  14  12        2.48       -5.54     19.95 o 
  -6  14  12       30.43       72.15     22.52 o 
  -5  14  12        3.27       -8.07     18.71 o 
  -4  14  12       84.72       63.55     22.35 o 
  -3  14  12       42.49       20.43     19.73 o 
  -2  14  12       84.31       78.95     17.99 o 
  -1  14  12       43.48       83.57     24.55 o 
   0  14  12      157.00      196.74     31.40 o 
   1  14  12       30.98       26.79     23.21 o 
   2  14  12        8.71       -0.06     20.60 o 
   3  14  12       13.00        9.34     22.81 o 
   4  14  12        5.16       26.62     24.78 o 
   5  14  12       11.35       28.58     27.31 o 
  -6  15  12        0.38        1.17     20.60 o 
  -5  15  12        7.90       -0.19     18.54 o 
  -4  15  12       15.37       -6.77     26.51 o 
  -3  15  12       67.65       49.45     20.35 o 
  -2  15  12       55.07       57.39     35.39 o 
  -1  15  12       10.30       12.55     15.40 o 
   0  15  12        0.17      -20.86     19.63 o 
   1  15  12      166.77      175.42     30.78 o 
   2  15  12        4.84       -4.90     34.17 o 
   3  15  12       77.79       85.72     29.10 o 
   4  15  12        0.55      -24.38     23.60 o 
  -6  16  12       51.81       57.46     24.70 o 
  -5  16  12       25.34       26.53     21.12 o 
  -4  16  12       10.75       -8.14     19.55 o 
  -3  16  12        0.21      -33.84     37.56 o 
  -2  16  12       29.87       31.02     20.49 o 
  -1  16  12        9.41       23.03     17.04 o 
   0  16  12       60.88       20.21     23.91 o 
   1  16  12       13.23      -14.34     18.71 o 
   2  16  12       35.86       29.67     33.25 o 
   3  16  12        2.75       -4.67     22.75 o 
   4  16  12        0.66       44.63     32.91 o 
  -5  17  12       41.98       35.73     52.94 o 
  -4  17  12       16.27        8.48     22.07 o 
  -3  17  12        0.09       13.54     24.45 o 
  -2  17  12        6.09        8.70     19.11 o 
  -1  17  12        0.91       -3.78     15.53 o 
   0  17  12       16.42      -24.13     21.87 o 
   1  17  12       16.69       37.11     24.28 o 
   2  17  12       42.90       65.74     28.20 o 
   3  17  12       28.78       83.83     30.34 o 
  -4  18  12        4.88       38.00     27.90 o 
  -3  18  12       98.01       71.28     25.38 o 
  -2  18  12        0.25      -26.73     17.82 o 
  -1  18  12       22.40       32.18     18.45 o 
   0  18  12        8.37       13.12     33.80 o 
   1  18  12       15.86       18.85     23.62 o 
   2  18  12        4.49      -21.86     22.11 o 
  -3  19  12       10.36       26.50     23.22 o 
  -2  19  12       46.48       44.52     23.74 o 
  -1  19  12        3.83      -12.04     19.34 o 
   0  19  12        3.12        1.68     24.54 o 
   1  19  12       24.52       13.12     25.90 o 
  -9   0  13      103.34      109.57     37.89 o 
  -7   0  13      140.55      186.73     38.02 o 
  -5   0  13      960.98      969.20     62.90 o 
  -3   0  13      333.82      358.85     40.93 o 
  -1   0  13       60.13       89.26     26.19 o 
   1   0  13        0.75        3.31     22.34 o 
   3   0  13       72.82      105.80     23.37 o 
   5   0  13        3.57        1.24     19.30 o 
  -9   1  13        4.22       11.98     22.30 o 
  -8   1  13        3.86       15.95     20.72 o 
  -7   1  13       90.69       77.41     17.22 o 
  -6   1  13       50.76       31.74     12.03 o 
  -5   1  13       45.82       34.24     17.44 o 
  -4   1  13      607.72      609.70     36.49 o 
  -3   1  13       41.60       24.59     22.55 o 
  -2   1  13       69.41       96.72     19.84 o 
  -1   1  13       10.11       13.91     15.96 o 
   0   1  13       91.13      114.37     21.38 o 
   1   1  13       39.72       24.29     15.74 o 
   2   1  13       41.14       51.79     14.08 o 
   3   1  13       15.78       44.89     14.03 o 
   4   1  13       74.14      103.14     17.07 o 
   5   1  13      106.10       99.40     20.95 o 
   6   1  13       76.18       81.15     48.69 o 
  -9   2  13       19.00       28.77     22.21 o 
  -8   2  13      176.76      166.17     27.46 o 
  -7   2  13      141.84      143.63     20.30 o 
  -6   2  13       26.21       17.41     11.49 o 
  -5   2  13      225.05      225.13     20.48 o 
  -4   2  13       81.93       62.37     17.65 o 
  -3   2  13      241.67      253.25     43.26 o 
  -2   2  13      536.70      486.93     31.89 o 
  -1   2  13      164.62      139.04     21.82 o 
   0   2  13        5.93      -21.30     14.20 o 
   1   2  13        0.70       -0.95     15.80 o 
   2   2  13        4.20        0.27     11.68 o 
   3   2  13        8.94        0.69     12.20 o 
   4   2  13        0.30       -6.82     15.20 o 
   5   2  13        3.42       24.84     18.07 o 
   6   2  13       39.60       26.59     24.06 o 
   7   2  13       18.02       54.41     33.41 o 
  -9   3  13        4.09      -16.71     20.60 o 
  -8   3  13       28.93       18.14     16.41 o 
  -7   3  13      165.53      154.98     38.85 o 
  -6   3  13        0.68      -10.05     26.99 o 
  -5   3  13       12.76       23.37     13.17 o 
  -4   3  13      148.99      133.17     21.29 o 
  -3   3  13      340.07      319.45     32.21 o 
  -2   3  13       57.46       32.95     16.28 o 
  -1   3  13       96.98       72.56     15.53 o 
   0   3  13       80.38       93.10     16.46 o 
   1   3  13      239.42      220.21     21.43 o 
   2   3  13       15.35       25.86     25.12 o 
   3   3  13      219.91      224.24     35.10 o 
   4   3  13       27.38       38.07     18.81 o 
   5   3  13       44.48       67.28     19.83 o 
   6   3  13       28.36       61.98     24.10 o 
  -8   4  13       55.46       57.15     17.28 o 
  -7   4  13       41.06       37.69     15.38 o 
  -6   4  13      254.96      245.54     28.34 o 
  -5   4  13       91.22       89.20     19.61 o 
  -4   4  13       27.46       23.12     16.48 o 
  -3   4  13        0.89        8.77     15.07 o 
  -2   4  13      336.91      271.72     25.99 o 
  -1   4  13       12.63       -3.28     17.57 o 
   0   4  13       12.71        2.65     13.05 o 
   1   4  13        1.55       -8.81     17.11 o 
   2   4  13       74.96       60.94     21.18 o 
   3   4  13       20.60        2.51     20.19 o 
   4   4  13      122.82      111.85     20.75 o 
   5   4  13        7.55      -18.52     15.82 o 
   6   4  13       14.76       30.19     48.93 o 
  -8   5  13        3.90        6.35     15.99 o 
  -7   5  13        2.98        7.29     16.15 o 
  -6   5  13       11.61        2.49     16.42 o 
  -5   5  13      237.80      267.66     21.90 o 
  -4   5  13       22.32       22.49     22.03 o 
  -3   5  13      458.05      430.81     36.63 o 
  -2   5  13       13.37        8.94     14.01 o 
  -1   5  13       64.41       50.03     27.25 o 
   0   5  13       53.63       30.17     18.33 o 
   1   5  13      576.72      583.69     39.53 o 
   2   5  13       86.97      101.66     24.19 o 
   3   5  13       80.20      102.36     45.91 o 
   4   5  13        0.35      -21.38     15.97 o 
   5   5  13        8.36       12.66     21.97 o 
   6   5  13       51.83       86.86     28.46 o 
  -8   6  13       72.81       98.20     19.73 o 
  -7   6  13       67.09       93.99     18.11 o 
  -6   6  13       35.48       22.70     18.13 o 
  -5   6  13      109.79      142.99     21.53 o 
  -4   6  13        1.35        8.78     12.70 o 
  -3   6  13      390.32      357.97     24.37 o 
  -2   6  13        1.54      -24.01     16.01 o 
  -1   6  13      114.26      127.22     57.76 o 
   0   6  13      181.59      201.57     40.56 o 
   1   6  13       12.02       29.52     19.16 o 
   2   6  13       44.17       31.14     22.73 o 
   3   6  13      198.44      154.98     28.23 o 
   4   6  13       70.63       43.73     23.28 o 
   5   6  13       19.94       59.06     24.29 o 
   6   6  13        1.40       11.07     23.66 o 
  -8   7  13        6.95       16.22     16.94 o 
  -7   7  13       40.23       75.11     22.26 o 
  -6   7  13       83.04      107.70     23.29 o 
  -5   7  13        5.67       11.82     10.71 o 
  -4   7  13      195.78      202.92     27.84 o 
  -3   7  13       41.68       33.77     19.80 o 
  -2   7  13       99.81      102.94     22.74 o 
  -1   7  13       45.18       47.39     30.49 o 
   0   7  13      549.38      531.66     59.85 o 
   1   7  13      114.32      112.87     25.67 o 
   2   7  13       42.34       53.28     21.75 o 
   3   7  13       33.67       51.43     23.93 o 
   4   7  13       72.27       84.17     20.05 o 
   5   7  13        5.32       41.52     24.52 o 
   6   7  13        1.75       15.69     31.34 o 
  -8   8  13        0.10        2.15     21.77 o 
  -7   8  13      187.85      230.80     31.27 o 
  -6   8  13       27.59        2.02     18.27 o 
  -5   8  13       98.63      116.68     34.49 o 
  -4   8  13      169.71      195.96     21.25 o 
  -3   8  13      432.85      433.17     35.84 o 
  -2   8  13       81.47       56.03     37.60 o 
  -1   8  13        6.52       13.66     18.51 o 
   0   8  13        0.26       -3.50     18.82 o 
   1   8  13        4.31      -24.44     17.44 o 
   2   8  13        0.20       -1.02     18.53 o 
   3   8  13       12.56       12.61     21.65 o 
   4   8  13        1.40        4.42     20.64 o 
   5   8  13       30.58       35.55     50.30 o 
   6   8  13        0.82       10.27     23.89 o 
  -8   9  13       22.34       51.36     22.36 o 
  -7   9  13       17.96       25.62     28.19 o 
  -6   9  13        0.24       21.25     19.43 o 
  -5   9  13        5.05       -9.61     15.47 o 
  -4   9  13       38.11       21.07     14.56 o 
  -3   9  13      272.91      320.48     77.14 o 
  -2   9  13      158.19      200.29     52.52 o 
  -1   9  13        0.55       12.21     18.61 o 
   0   9  13      191.71      204.88     30.27 o 
   1   9  13       47.18       30.22     21.32 o 
   2   9  13        1.31       -0.15     18.69 o 
   3   9  13       34.25       38.87     29.08 o 
   4   9  13       57.78       68.35     25.82 o 
   5   9  13       18.07        8.93     23.63 o 
   6   9  13       28.78       39.75     34.17 o 
  -7  10  13        2.86      -18.03     20.55 o 
  -6  10  13       60.82       57.75     22.06 o 
  -5  10  13       10.06        2.52     16.01 o 
  -4  10  13       82.72       75.90     20.41 o 
  -3  10  13      198.54      175.81     27.58 o 
  -2  10  13      153.09      129.37     26.22 o 
  -1  10  13       92.44      106.04     24.40 o 
   0  10  13       12.54      -14.30     18.94 o 
   1  10  13        9.08        4.66     22.68 o 
   2  10  13        3.62       53.79     22.29 o 
   3  10  13        2.44      -10.50     21.02 o 
   4  10  13        9.61       15.01     54.59 o 
   5  10  13        4.78       20.18     25.43 o 
  -7  11  13        1.05       11.13     18.22 o 
  -6  11  13       27.49       -3.59     23.31 o 
  -5  11  13       31.75       26.66     19.42 o 
  -4  11  13        4.85        9.79     17.42 o 
  -3  11  13      119.97      181.32     28.59 o 
  -2  11  13       22.78       40.85     21.38 o 
  -1  11  13      256.24      280.23     34.29 o 
   0  11  13       21.75        6.91     20.26 o 
   1  11  13       36.69       50.91     22.42 o 
   2  11  13       21.05       39.03     24.40 o 
   3  11  13       39.87       61.80     25.12 o 
   4  11  13        4.20       -6.91     22.14 o 
   5  11  13       25.54       82.67     28.78 o 
  -7  12  13        1.35      -16.99     18.70 o 
  -6  12  13      214.35      217.45     30.80 o 
  -5  12  13       13.01       29.78     19.00 o 
  -4  12  13       15.07       10.51     28.43 o 
  -3  12  13       27.55       34.70     16.22 o 
  -2  12  13        1.13       -4.27     20.46 o 
  -1  12  13        1.84      -15.62     18.71 o 
   0  12  13        2.42        4.16     20.52 o 
   1  12  13       18.99        2.41     20.99 o 
   2  12  13       54.58       52.92     24.73 o 
   3  12  13        2.55       16.82     22.92 o 
   4  12  13        0.08       11.33     22.51 o 
   5  12  13       11.38       31.07     28.36 o 
  -6  13  13       36.32       31.61     22.07 o 
  -5  13  13       62.96       49.63     27.95 o 
  -4  13  13       25.91       43.59     27.51 o 
  -3  13  13       42.14       27.80     19.23 o 
  -2  13  13        1.12       -6.19     30.38 o 
  -1  13  13      117.75      121.41     27.70 o 
   0  13  13       15.83      -25.76     18.97 o 
   1  13  13      245.03      223.23     71.01 o 
   2  13  13       66.11       61.18     48.22 o 
   3  13  13       24.56       39.35     46.17 o 
   4  13  13       11.84       22.77     27.92 o 
  -6  14  13        0.14      -26.82     17.88 o 
  -5  14  13       68.30       58.50     21.92 o 
  -4  14  13       19.12       27.04     29.01 o 
  -3  14  13       18.63      -12.51     18.22 o 
  -2  14  13        4.22        8.83     21.07 o 
  -1  14  13        6.37       -7.33     21.10 o 
   0  14  13        9.45        0.78     31.84 o 
   1  14  13       10.31        6.88     23.06 o 
   2  14  13        0.03        7.15     22.80 o 
   3  14  13        0.30       12.17     36.54 o 
   4  14  13       21.26       30.73     26.50 o 
  -5  15  13        0.32        7.84     21.82 o 
  -4  15  13      157.96      150.74     37.21 o 
  -3  15  13        5.67       12.13     18.36 o 
  -2  15  13       26.43       30.03     23.02 o 
  -1  15  13       34.15       23.08     23.69 o 
   0  15  13       63.26       75.75     28.84 o 
   1  15  13        0.09        8.97     24.19 o 
   2  15  13       78.72      102.75     31.06 o 
   3  15  13        1.93       -0.75     24.15 o 
  -5  16  13        2.48      -13.15     20.00 o 
  -4  16  13       33.10       35.58     23.45 o 
  -3  16  13       21.80       42.27     31.43 o 
  -2  16  13        9.81        5.83     32.97 o 
  -1  16  13        2.38       19.08     25.51 o 
   0  16  13       19.69        8.12     23.71 o 
   1  16  13        6.85        0.57     24.33 o 
   2  16  13        1.96        0.98     24.38 o 
   3  16  13        0.19       23.47     27.34 o 
  -4  17  13       26.71       32.55     21.88 o 
  -3  17  13       45.43       43.60     27.53 o 
  -2  17  13        0.23       -6.96     33.28 o 
  -1  17  13       15.59       33.36     25.47 o 
   0  17  13       51.51       10.72     25.16 o 
   1  17  13        9.80       20.81     25.48 o 
   2  17  13       17.66       58.98     28.16 o 
  -3  18  13        0.08       -8.88     23.05 o 
  -2  18  13        0.43      -31.84     31.01 o 
  -1  18  13        2.82      -10.43     23.85 o 
   0  18  13        1.22       -4.71     22.95 o 
   1  18  13        2.75       11.91     32.91 o 
  -8   0  14       19.91       11.86     19.97 o 
  -6   0  14       89.96       77.86     28.93 o 
  -4   0  14       11.32      -30.86     20.57 o 
  -2   0  14       68.54        8.31     24.40 o 
   0   0  14       26.59       35.58     24.84 o 
   2   0  14        0.43       -9.50     17.75 o 
   4   0  14       17.16       32.86     21.27 o 
   6   0  14       28.86       47.28     40.67 o 
  -8   1  14        0.80      -14.47     14.85 o 
  -7   1  14       18.18       21.84     18.99 o 
  -6   1  14       74.21       82.45     20.87 o 
  -5   1  14      273.13      283.57     30.24 o 
  -4   1  14       10.67        3.67     20.62 o 
  -3   1  14      821.52      768.60     37.79 o 
  -2   1  14       77.64       80.06     29.34 o 
  -1   1  14       76.89      101.90     21.74 o 
   0   1  14        0.95      -17.75     14.18 o 
   1   1  14      129.48      154.79     32.22 o 
   2   1  14        2.11      -12.79     12.41 o 
   3   1  14        7.58       20.86     14.00 o 
   4   1  14        8.64       11.91     16.97 o 
   5   1  14        7.23       -8.39     32.71 o 
   6   1  14        3.00       39.93     38.84 o 
  -8   2  14       46.01        1.58     16.56 o 
  -7   2  14       35.74       47.17     16.41 o 
  -6   2  14       19.86       33.01     18.38 o 
  -5   2  14       25.32       14.36     30.77 o 
  -4   2  14       15.69       30.01     17.73 o 
  -3   2  14       22.23       10.67     16.65 o 
  -2   2  14       77.91      104.20     21.48 o 
  -1   2  14        0.18       14.21     16.74 o 
   0   2  14       47.17       39.42     15.48 o 
   1   2  14        0.63       -7.91     14.03 o 
   2   2  14        1.90        6.26     19.85 o 
   3   2  14        0.44      -12.22     14.69 o 
   4   2  14        7.68       -8.32     15.60 o 
   5   2  14       80.49       58.75     20.46 o 
   6   2  14       13.28       39.53     23.48 o 
  -8   3  14      109.12      102.31     24.79 o 
  -7   3  14       32.78       20.13     15.23 o 
  -6   3  14       32.80       -5.10     45.26 o 
  -5   3  14      271.55      254.70     29.15 o 
  -4   3  14      441.70      455.73     75.08 o 
  -3   3  14       61.45       67.53     19.83 o 
  -2   3  14      389.43      387.70     31.09 o 
  -1   3  14       42.83       49.43     15.74 o 
   0   3  14      545.75      519.31     51.23 o 
   1   3  14        0.53        6.45     19.10 o 
   2   3  14        5.63        7.15     18.58 o 
   3   3  14        3.55       28.63     16.88 o 
   4   3  14       32.32       19.32     17.30 o 
   5   3  14        6.72       15.01     19.66 o 
   6   3  14        0.65      -17.40     23.51 o 
  -8   4  14        0.26       12.99     20.54 o 
  -7   4  14       24.90       25.10     18.91 o 
  -6   4  14       46.51       60.53     20.07 o 
  -5   4  14       17.53        9.75     15.55 o 
  -4   4  14        0.56       16.02     16.34 o 
  -3   4  14        5.33        7.41     16.42 o 
  -2   4  14        1.00       -5.39     20.36 o 
  -1   4  14       90.37       95.21     17.44 o 
   0   4  14      105.86      111.16     23.40 o 
   1   4  14       79.88      148.02     27.19 o 
   2   4  14        0.55       21.94     20.86 o 
   3   4  14      180.81      173.63     23.34 o 
   4   4  14        7.01      -11.87     15.39 o 
   5   4  14       69.43       34.74     35.54 o 
   6   4  14        1.37       31.60     27.73 o 
  -8   5  14       18.26       10.22     19.81 o 
  -7   5  14       20.40       31.21     23.25 o 
  -6   5  14      251.62      182.35     26.77 o 
  -5   5  14      201.02      194.73     26.23 o 
  -4   5  14      191.56      243.93     34.17 o 
  -3   5  14       97.42      102.97     19.28 o 
  -2   5  14       54.55       60.84     21.60 o 
  -1   5  14      135.25      138.94     24.80 o 
   0   5  14       66.48       48.55     24.21 o 
   1   5  14      265.91      244.88     31.46 o 
   2   5  14      239.36      268.65     72.84 o 
   3   5  14        2.70       -2.92     16.12 o 
   4   5  14        0.39      -14.78     15.65 o 
   5   5  14        0.60        8.49     30.86 o 
   6   5  14        6.39       39.29     25.28 o 
  -8   6  14       12.10       -4.94     19.98 o 
  -7   6  14       13.26       41.45     21.84 o 
  -6   6  14       16.71       20.48     26.79 o 
  -5   6  14        1.16        0.85     22.73 o 
  -4   6  14        2.32        6.39     14.41 o 
  -3   6  14       70.08       39.00     28.95 o 
  -2   6  14       24.99       22.80     19.72 o 
  -1   6  14       67.10       31.65     20.98 o 
   0   6  14       23.01       17.03     20.20 o 
   1   6  14       17.08      -15.61     23.44 o 
   2   6  14       91.30      158.75     28.55 o 
   3   6  14      173.73      207.42     31.65 o 
   4   6  14       54.89       68.13     20.46 o 
   5   6  14       16.77       11.82     23.09 o 
  -8   7  14        5.31       15.94     20.72 o 
  -7   7  14       54.15       70.65     44.74 o 
  -6   7  14        1.30       17.45     13.91 o 
  -5   7  14      121.29      169.55     41.06 o 
  -4   7  14        8.64       37.55     20.39 o 
  -3   7  14      221.14      261.05     35.84 o 
  -2   7  14       56.26        4.67     19.16 o 
  -1   7  14      254.96      297.55     33.13 o 
   0   7  14        8.46        7.80     23.47 o 
   1   7  14       69.06       60.16     31.67 o 
   2   7  14        4.17        6.44     21.11 o 
   3   7  14       41.60       72.91     25.84 o 
   4   7  14        1.66       11.70     17.02 o 
   5   7  14        0.07       26.86     25.81 o 
  -7   8  14        2.80       -2.13     19.51 o 
  -6   8  14        2.14       -5.85     19.18 o 
  -5   8  14       25.77       41.06     30.01 o 
  -4   8  14        3.57       -1.51     18.12 o 
  -3   8  14        7.23      -18.87     17.94 o 
  -2   8  14       55.08       40.17     20.23 o 
  -1   8  14        0.13      -14.49     17.58 o 
   0   8  14       73.17       49.90     22.43 o 
   1   8  14        0.01      -14.50     21.68 o 
   2   8  14       35.98       50.74     23.65 o 
   3   8  14        0.11       -6.20     22.81 o 
   4   8  14       16.80       10.23     23.01 o 
   5   8  14        1.80       34.58     27.25 o 
  -7   9  14       85.34       84.83     25.70 o 
  -6   9  14        2.75      -22.33     19.38 o 
  -5   9  14       14.69       37.71     30.40 o 
  -4   9  14       83.38      104.96     35.41 o 
  -3   9  14      183.69      220.51     48.52 o 
  -2   9  14      174.87      138.46     27.77 o 
  -1   9  14       69.10       81.10     24.62 o 
   0   9  14        2.49      -26.97     18.32 o 
   1   9  14       70.47       40.38     31.97 o 
   2   9  14       16.58       26.32     21.29 o 
   3   9  14        4.04      -28.89     19.26 o 
   4   9  14        4.75      -13.23     22.93 o 
   5   9  14       16.76       51.54     26.96 o 
  -7  10  14        0.26        2.07     20.16 o 
  -6  10  14        0.08      -10.67     19.05 o 
  -5  10  14       49.92       97.39     36.71 o 
  -4  10  14        1.25       -1.61     29.01 o 
  -3  10  14       18.73        7.13     20.96 o 
  -2  10  14        5.08       22.25     21.45 o 
  -1  10  14       21.29        3.36     30.80 o 
   0  10  14      117.91       94.05     26.21 o 
   1  10  14       14.78      -17.36     19.59 o 
   2  10  14        4.70      -15.25     22.90 o 
   3  10  14        2.50        6.57     22.95 o 
   4  10  14        3.18      -13.48     31.49 o 
  -6  11  14      146.10      161.35     84.54 o 
  -5  11  14        1.91       25.60     24.90 o 
  -4  11  14       88.56      117.48     39.19 o 
  -3  11  14       14.69       19.60     22.12 o 
  -2  11  14      223.48      241.30     32.85 o 
  -1  11  14       11.53       23.07     32.27 o 
   0  11  14       25.47       59.56     23.90 o 
   1  11  14        0.14      -25.80     17.20 o 
   2  11  14      101.94      102.63     28.63 o 
   3  11  14        0.08       -4.03     22.75 o 
   4  11  14        1.74       14.57     25.44 o 
  -6  12  14        4.92        4.89     20.22 o 
  -5  12  14       12.40       15.61     19.43 o 
  -4  12  14        5.67       13.05     33.45 o 
  -3  12  14        7.83       -8.36     20.07 o 
  -2  12  14       16.50      -25.64     19.92 o 
  -1  12  14       34.55       31.28     23.96 o 
   0  12  14        4.95       16.53     23.70 o 
   1  12  14        1.32       -1.89     21.03 o 
   2  12  14        2.73       11.29     23.97 o 
   3  12  14       67.18       20.92     30.27 o 
   4  12  14        1.03       18.30     25.71 o 
  -6  13  14        5.08        7.22     22.62 o 
  -5  13  14       72.17       47.44     23.01 o 
  -4  13  14      135.82      141.02     44.98 o 
  -3  13  14       70.18       47.54     36.23 o 
  -2  13  14       13.57      -16.44     20.38 o 
  -1  13  14       41.09       96.53     26.72 o 
   0  13  14      171.63      197.51     73.47 o 
   1  13  14       22.18       -5.56     21.90 o 
   2  13  14        1.33      -29.88     19.92 o 
   3  13  14       11.11       22.06     26.75 o 
  -5  14  14       34.25       34.51     23.42 o 
  -4  14  14       20.64        0.74     31.80 o 
  -3  14  14        2.70      -40.32     26.88 o 
  -2  14  14       20.22      -18.78     20.50 o 
  -1  14  14        8.79       -1.83     37.93 o 
   0  14  14       15.15       23.46     25.05 o 
   1  14  14       67.60       58.25     27.64 o 
   2  14  14        1.73        4.48     29.27 o 
   3  14  14        1.47       20.75     25.15 o 
  -4  15  14        1.53        0.30     33.06 o 
  -3  15  14       98.39      144.45     44.37 o 
  -2  15  14        5.01      -27.72     21.49 o 
  -1  15  14        8.88       74.01     27.27 o 
   0  15  14        0.04       26.29     25.82 o 
   1  15  14       36.42       53.95     28.99 o 
   2  15  14        0.17       20.91     41.89 o 
  -4  16  14        1.87      -48.15     32.10 o 
  -3  16  14       15.16       40.84     36.71 o 
  -2  16  14        0.12      -46.65     31.10 o 
  -1  16  14        2.33        7.61     24.01 o 
   0  16  14       14.89        1.60     40.67 o 
   1  16  14        9.49       34.61     51.11 o 
  -2  17  14       12.19       69.68     42.54 o 
  -1  17  14       18.15       33.69     27.56 o 
   0  17  14        4.55       20.34     27.10 o 
  -7   0  15        0.14        8.44     24.36 o 
  -5   0  15       64.48       98.48     31.23 o 
  -3   0  15      258.03      213.05     40.23 o 
  -1   0  15      273.77      292.47     41.97 o 
   1   0  15       17.09        6.44     18.80 o 
   3   0  15        9.43        9.56     28.51 o 
   5   0  15       42.00        5.00     36.32 o 
  -8   1  15       32.50       63.36     22.43 o 
  -7   1  15       27.72       35.28     33.01 o 
  -6   1  15       50.39       80.11     21.81 o 
  -5   1  15        0.31       15.61     17.79 o 
  -4   1  15      404.68      407.74     34.65 o 
  -3   1  15       13.17        7.09     27.21 o 
  -2   1  15       22.62       34.03     41.97 o 
  -1   1  15       69.08       39.43     20.11 o 
   0   1  15        0.20       -3.26     14.03 o 
   1   1  15       20.26       21.13     13.47 o 
   2   1  15        1.74        0.63     13.94 o 
   3   1  15        0.45      -11.75     16.30 o 
   4   1  15        2.15       -0.07     17.42 o 
   5   1  15        2.18       11.48     25.92 o 
  -7   2  15        6.25       22.67     19.34 o 
  -6   2  15       34.01       10.28     46.72 o 
  -5   2  15        0.83      -34.44     27.84 o 
  -4   2  15       12.41       25.02     18.54 o 
  -3   2  15       33.34       29.99     18.38 o 
  -2   2  15       62.82       37.39     20.04 o 
  -1   2  15      105.05       81.20     27.53 o 
   0   2  15      100.84      111.11     19.59 o 
   1   2  15       22.17       40.36     46.32 o 
   2   2  15       42.51       47.99     18.24 o 
   3   2  15       22.81       40.72     18.83 o 
   4   2  15       21.71       34.69     20.09 o 
   5   2  15       17.92       35.18     20.72 o 
  -7   3  15       78.00       85.58     23.38 o 
  -6   3  15       63.16       50.77     20.51 o 
  -5   3  15      185.53      180.41     27.20 o 
  -4   3  15       51.47       88.05     21.12 o 
  -3   3  15       56.53       60.81     22.44 o 
  -2   3  15       23.02       11.28     17.63 o 
  -1   3  15      146.01      116.36     21.38 o 
   0   3  15        0.37      -30.88     23.34 o 
   1   3  15        1.63       -8.64     18.34 o 
   2   3  15       21.86        7.23     17.97 o 
   3   3  15       23.83       -7.91     17.25 o 
   4   3  15        0.09       -8.75     19.88 o 
   5   3  15       13.07       -0.26     19.03 o 
  -7   4  15       58.06       37.43     20.69 o 
  -6   4  15        8.79       22.86     18.58 o 
  -5   4  15       11.85        2.98     17.37 o 
  -4   4  15      145.11      136.60     24.62 o 
  -3   4  15       17.19      -18.81     19.75 o 
  -2   4  15       40.04       68.02     30.32 o 
  -1   4  15       19.01       18.92     19.12 o 
   0   4  15      117.50      133.12     26.38 o 
   1   4  15       10.32       10.00     20.13 o 
   2   4  15       51.17       66.64     64.33 o 
   3   4  15       20.85       28.70     18.50 o 
   4   4  15       23.46        7.12     19.42 o 
   5   4  15        0.09       26.97     25.44 o 
  -7   5  15       53.19       35.74     20.92 o 
  -6   5  15       12.19       27.02     19.37 o 
  -5   5  15       41.63      100.73     22.67 o 
  -4   5  15       41.21       30.07     22.95 o 
  -3   5  15      165.30      105.58     25.00 o 
  -2   5  15       12.46        7.63     23.86 o 
  -1   5  15       19.06       45.44     30.62 o 
   0   5  15      137.31      159.07     62.61 o 
   1   5  15      220.50      202.93     32.21 o 
   2   5  15        0.88      -16.64     19.13 o 
   3   5  15       11.76        9.80     17.70 o 
   4   5  15        7.97       16.13     19.48 o 
   5   5  15        8.30       20.61     24.39 o 
  -7   6  15       28.03        9.08     18.53 o 
  -6   6  15       41.86       43.26     20.96 o 
  -5   6  15       53.00       98.43     35.10 o 
  -4   6  15        6.89       11.96     20.06 o 
  -3   6  15       21.82        9.75     19.52 o 
  -2   6  15       90.15      144.78     27.79 o 
  -1   6  15       66.38       70.82     39.10 o 
   0   6  15       22.91       38.03     21.63 o 
   1   6  15       80.76       98.66     33.23 o 
   2   6  15       92.29      144.28     44.39 o 
   3   6  15       37.26       65.44     23.75 o 
   4   6  15       24.79       27.47     19.70 o 
   5   6  15       26.67       37.10     29.40 o 
  -7   7  15        0.96      -35.75     26.97 o 
  -6   7  15       82.14      128.88     39.28 o 
  -5   7  15        0.75       30.67     31.84 o 
  -4   7  15       28.41       43.38     23.13 o 
  -3   7  15        2.36       20.44     36.97 o 
  -2   7  15      121.06      141.12     27.58 o 
  -1   7  15        0.04      -15.61     24.40 o 
   0   7  15       42.87       37.55     31.17 o 
   1   7  15        1.83      -19.24     18.87 o 
   2   7  15       37.36       33.52     22.72 o 
   3   7  15       11.56      -21.38     19.93 o 
   4   7  15        6.05        4.77     18.75 o 
  -7   8  15       24.07      -34.71     28.06 o 
  -6   8  15        0.38        1.00     31.36 o 
  -5   8  15       44.41       11.61     29.01 o 
  -4   8  15        2.82      -10.76     19.35 o 
  -3   8  15       21.32       30.04     45.52 o 
  -2   8  15       58.84       64.24     31.45 o 
  -1   8  15       39.79       27.68     36.36 o 
   0   8  15        1.67      -14.01     32.04 o 
   1   8  15       89.51      119.49     27.17 o 
   2   8  15       28.02       28.48     24.77 o 
   3   8  15       43.68       67.02     29.82 o 
   4   8  15        1.03      -12.33     23.49 o 
  -6   9  15        1.46      -41.02     28.27 o 
  -5   9  15       14.04       35.28     33.54 o 
  -4   9  15       38.70       30.40     34.10 o 
  -3   9  15       43.66       38.18     22.63 o 
  -2   9  15       33.95       14.37     22.25 o 
  -1   9  15       68.17       47.56     22.84 o 
   0   9  15       22.38       26.49     29.10 o 
   1   9  15        5.74       -3.01     21.23 o 
   2   9  15        9.63       -7.30     21.67 o 
   3   9  15        0.12       -5.15     23.95 o 
   4   9  15        1.09        0.36     24.59 o 
  -6  10  15        8.25       10.79     31.40 o 
  -5  10  15       16.02       34.58     34.62 o 
  -4  10  15       11.61       26.92     32.32 o 
  -3  10  15        3.03       18.14     23.34 o 
  -2  10  15       27.59       43.99     24.52 o 
  -1  10  15        7.11       -2.61     21.06 o 
   0  10  15       68.99       64.15     26.93 o 
   1  10  15        0.17       15.13     22.78 o 
   2  10  15        0.53      -30.64     20.43 o 
   3  10  15        5.93       46.46     59.79 o 
  -6  11  15       18.35       -9.31     31.27 o 
  -5  11  15       18.26       14.22     35.01 o 
  -4  11  15        3.88       74.55     39.02 o 
  -3  11  15      146.38      118.31     28.68 o 
  -2  11  15        0.27        9.87     34.41 o 
  -1  11  15        9.90        8.55     21.93 o 
   0  11  15        6.69      -11.00     33.14 o 
   1  11  15        0.68       30.63     24.16 o 
   2  11  15       12.36       -0.10     24.86 o 
   3  11  15        6.02       -5.75     25.23 o 
  -5  12  15       31.73       -6.70     34.75 o 
  -4  12  15       11.52       21.05     36.89 o 
  -3  12  15       25.88       55.76     38.54 o 
  -2  12  15       13.62       23.38     25.47 o 
  -1  12  15        1.93      -13.67     21.12 o 
   0  12  15        8.73        5.31     29.88 o 
   1  12  15        0.97      -37.51     42.80 o 
   2  12  15       44.55       43.08     27.34 o 
   3  12  15        0.73      -16.41     23.69 o 
  -5  13  15      154.58      202.56     52.11 o 
  -4  13  15       24.26       10.87     36.36 o 
  -3  13  15       11.28       40.06     35.15 o 
  -2  13  15       29.77       43.59     29.47 o 
  -1  13  15        4.62        4.39     24.29 o 
   0  13  15        1.83       -1.31     25.68 o 
   1  13  15       14.46       37.53     45.08 o 
   2  13  15        1.58      -19.21     22.05 o 
  -4  14  15       49.06       87.95     42.58 o 
  -3  14  15       10.35       10.00     34.88 o 
  -2  14  15        0.10       13.49     25.98 o 
  -1  14  15        6.50       -3.10     55.07 o 
   0  14  15       30.76        4.51     27.08 o 
   1  14  15       23.94       13.32     24.21 o 
  -3  15  15        1.16       40.58     35.80 o 
  -2  15  15       80.01       96.47     56.02 o 
  -1  15  15        3.81        9.41     24.89 o 
   0  15  15       14.40       -8.30     49.76 o 
  -6   0  16       10.66       17.96     29.62 o 
  -4   0  16      179.59      232.66     41.10 o 
  -2   0  16      178.67      167.68     39.06 o 
   0   0  16       55.79       63.05     22.67 o 
   2   0  16       10.55       -4.48     19.65 o 
   4   0  16        0.98      -41.58     32.23 o 
  -7   1  16       10.35       13.59     30.23 o 
  -6   1  16       21.05        4.70     18.64 o 
  -5   1  16       63.85       36.28     19.92 o 
  -4   1  16        3.42        4.16     17.96 o 
  -3   1  16       39.55       29.18     20.38 o 
  -2   1  16       12.99        7.54     18.94 o 
  -1   1  16       31.43       14.47     20.99 o 
   0   1  16        3.63       -5.37     15.15 o 
   1   1  16       10.43      -23.35     28.57 o 
   2   1  16        3.23        6.15     17.73 o 
   3   1  16        0.06      -11.17     17.53 o 
   4   1  16        0.65       17.29     25.90 o 
  -7   2  16       12.47       25.92     20.08 o 
  -6   2  16        2.41      -17.38     18.53 o 
  -5   2  16        9.24       -9.71     34.49 o 
  -4   2  16       62.32       40.98     35.23 o 
  -3   2  16       31.05       47.32     21.43 o 
  -2   2  16      104.24       63.24     40.87 o 
  -1   2  16       82.32       92.79     29.37 o 
   0   2  16      134.67      112.89     25.68 o 
   1   2  16        5.73       19.34     17.25 o 
   2   2  16        8.09        3.37     17.86 o 
   3   2  16       18.46       21.81     18.54 o 
   4   2  16        2.02       -4.09     18.53 o 
  -7   3  16        7.63       29.07     21.10 o 
  -6   3  16       20.34      -14.21     18.94 o 
  -5   3  16        5.61        1.63     18.76 o 
  -4   3  16        0.26       -5.65     17.39 o 
  -3   3  16        0.13       -3.21     17.71 o 
  -2   3  16        0.19       19.40     19.27 o 
  -1   3  16        1.69      -15.96     18.93 o 
   0   3  16        0.02      -14.35     18.86 o 
   1   3  16       38.28        7.78     21.11 o 
   2   3  16        9.44       21.95     18.46 o 
   3   3  16        1.07       -9.33     18.22 o 
   4   3  16       19.84       46.32     21.77 o 
  -6   4  16       13.59       -9.76     24.75 o 
  -5   4  16       70.40       42.06     20.81 o 
  -4   4  16        5.65       29.25     19.42 o 
  -3   4  16       90.48      110.05     25.68 o 
  -2   4  16       19.63       -0.64     27.34 o 
  -1   4  16      130.00      141.47     73.25 o 
   0   4  16        8.63       -2.97     21.62 o 
   1   4  16      202.44      235.32     39.65 o 
   2   4  16        8.64       15.50     18.53 o 
   3   4  16       16.20       30.32     20.23 o 
   4   4  16        2.94       -2.31     19.24 o 
  -6   5  16       14.87       29.63     21.78 o 
  -5   5  16        3.97        7.70     27.79 o 
  -4   5  16       77.15      101.16     37.02 o 
  -3   5  16        3.38      -13.87     19.15 o 
  -2   5  16        1.69      -25.04     16.69 o 
  -1   5  16       23.01       35.83     20.76 o 
   0   5  16        8.78       31.29     21.68 o 
   1   5  16        5.08       25.77     21.89 o 
   2   5  16       53.45       26.67     28.38 o 
   3   5  16        3.20       40.52     19.85 o 
   4   5  16       18.85       30.72     21.31 o 
  -6   6  16       91.74      100.04     38.58 o 
  -5   6  16       10.50        8.70     31.19 o 
  -4   6  16       32.72       23.34     22.42 o 
  -3   6  16       33.05       21.20     35.01 o 
  -2   6  16       22.32       14.80     21.75 o 
  -1   6  16       28.23       20.28     29.32 o 
   0   6  16       38.47       46.36     23.43 o 
   1   6  16        1.45       31.47     23.64 o 
   2   6  16       56.63       56.80     26.03 o 
   3   6  16       20.75       20.88     19.27 o 
   4   6  16       23.59        9.50     20.73 o 
  -6   7  16        0.14      -34.84     24.66 o 
  -5   7  16       35.28       13.05     33.10 o 
  -4   7  16        0.05      -10.30     38.02 o 
  -3   7  16       28.79       14.95     21.64 o 
  -2   7  16        1.63      -15.79     20.45 o 
  -1   7  16        2.38       10.85     21.59 o 
   0   7  16        0.10       -4.84     20.96 o 
   1   7  16        0.99      -16.94     29.88 o 
   2   7  16       17.93       33.75     25.73 o 
   3   7  16        3.44       10.76     19.21 o 
  -6   8  16        8.21       13.92     32.71 o 
  -5   8  16        8.36       24.14     32.45 o 
  -4   8  16       73.53       80.22     27.35 o 
  -3   8  16       26.18       15.83     21.95 o 
  -2   8  16       60.42       43.54     23.68 o 
  -1   8  16        0.02      -27.98     30.88 o 
   0   8  16       59.40       30.64     25.11 o 
   1   8  16        2.06       -4.99     22.63 o 
   2   8  16       18.48       -5.80     34.91 o 
   3   8  16        0.68       12.40     26.33 o 
  -5   9  16        7.18       40.54     38.15 o 
  -4   9  16        0.25      -22.18     30.06 o 
  -3   9  16        0.29       17.53     27.51 o 
  -2   9  16        0.05      -10.04     21.81 o 
  -1   9  16        0.59        8.15     22.18 o 
   0   9  16        8.88       66.81     27.45 o 
   1   9  16        4.37      -24.76     20.85 o 
   2   9  16        3.50        4.97     28.08 o 
   3   9  16       10.80       28.65     35.21 o 
  -5  10  16       53.83       82.51     40.32 o 
  -4  10  16        2.30        0.09     32.32 o 
  -3  10  16       14.24      -15.72     21.20 o 
  -2  10  16       50.07       73.93     26.88 o 
  -1  10  16       65.72       83.26     27.52 o 
   0  10  16        7.26       34.04     25.22 o 
   1  10  16        2.33       17.14     24.45 o 
   2  10  16       15.21       14.63     26.21 o 
  -4  11  16        0.17        0.00     36.62 o 
  -3  11  16        0.39        5.00     25.51 o 
  -2  11  16        5.41       -1.58     23.09 o 
  -1  11  16        4.47      -22.55     23.30 o 
   0  11  16        8.63       -3.51     24.27 o 
   1  11  16        0.63        8.16     33.97 o 
   2  11  16        0.15      -11.65     24.17 o 
  -4  12  16        2.35      -24.66     30.45 o 
  -3  12  16       56.59       90.21     42.67 o 
  -2  12  16       37.38       15.36     26.46 o 
  -1  12  16       66.47       36.69     27.80 o 
   0  12  16       15.55        7.55     25.35 o 
   1  12  16       43.94       41.40     27.12 o 
  -3  13  16        7.98       32.62     40.97 o 
  -2  13  16       12.43       -0.85     24.46 o 
  -1  13  16        0.93        1.10     32.49 o 
   0  13  16        7.96       -1.08     25.98 o 
  -5   0  17        0.61      -37.67     25.36 o 
  -3   0  17      118.21       85.60     35.28 o 
  -1   0  17       39.65       52.50     32.71 o 
   1   0  17       13.58       34.28     34.71 o 
   3   0  17        5.17       25.18     31.67 o 
  -6   1  17        0.31      -11.71     28.21 o 
  -5   1  17        0.40      -26.31     17.54 o 
  -4   1  17        2.58       -2.35     18.32 o 
  -3   1  17        0.38       21.80     20.69 o 
  -2   1  17       21.04       15.72     24.25 o 
  -1   1  17       22.15        9.73     16.75 o 
   0   1  17       10.47       -0.30     21.41 o 
   1   1  17       34.27       50.55     19.17 o 
   2   1  17       25.46        2.77     22.39 o 
   3   1  17        6.67        3.70     37.28 o 
  -6   2  17       19.35       10.13     21.48 o 
  -5   2  17      128.40      104.91     26.05 o 
  -4   2  17        3.88       -2.94     19.26 o 
  -3   2  17       36.56       16.36     21.50 o 
  -2   2  17       67.92      101.22     25.83 o 
  -1   2  17       63.50       40.39     23.92 o 
   0   2  17       10.94       40.99     24.68 o 
   1   2  17        0.24       -3.37     22.44 o 
   2   2  17        4.98        9.14     22.32 o 
   3   2  17        2.54      -18.21     19.09 o 
  -6   3  17       19.66      -21.52     19.66 o 
  -5   3  17        8.40       -6.28     19.14 o 
  -4   3  17       14.43       11.95     19.88 o 
  -3   3  17        1.40      -22.36     17.25 o 
  -2   3  17        5.14       32.72     21.13 o 
  -1   3  17        1.29       37.64     22.27 o 
   0   3  17       25.50       44.07     33.88 o 
   1   3  17        1.36       28.21     22.61 o 
   2   3  17        1.59       12.79     18.52 o 
   3   3  17       23.40       24.57     20.31 o 
  -5   4  17       15.87       24.62     34.84 o 
  -4   4  17       51.06       41.82     24.57 o 
  -3   4  17        2.53      -17.15     22.66 o 
  -2   4  17       25.11       58.88     24.63 o 
  -1   4  17        0.41        1.85     20.55 o 
   0   4  17      119.19       64.88     27.40 o 
   1   4  17        6.60        3.47     32.67 o 
   2   4  17       55.48       52.42     29.22 o 
   3   4  17        6.22       14.98     19.35 o 
  -5   5  17        4.65      -30.06     30.27 o 
  -4   5  17       61.66       48.30     25.64 o 
  -3   5  17        3.67      -10.17     19.77 o 
  -2   5  17        5.25      -22.30     20.45 o 
  -1   5  17       34.55      -13.65     21.32 o 
   0   5  17        1.67      -10.91     20.89 o 
   1   5  17       15.02       53.61     25.16 o 
   2   5  17        0.62       -7.09     19.16 o 
  -5   6  17       37.11       54.20     38.67 o 
  -4   6  17       11.55       11.35     22.90 o 
  -3   6  17        8.60       30.66     24.25 o 
  -2   6  17       18.08      -11.81     21.79 o 
  -1   6  17       55.69      100.74     27.50 o 
   0   6  17       11.38       34.61     25.71 o 
   1   6  17       41.95       37.10     25.38 o 
   2   6  17        2.66       -2.03     25.22 o 
  -5   7  17        0.28       10.18     35.62 o 
  -4   7  17        0.61      -13.63     22.99 o 
  -3   7  17        0.01       -3.69     22.74 o 
  -2   7  17       11.86       -9.24     22.39 o 
  -1   7  17        3.68      -20.54     34.78 o 
   0   7  17       23.25        5.14     23.72 o 
   1   7  17       17.88       31.46     25.83 o 
   2   7  17       13.70       -7.36     25.52 o 
  -4   8  17        1.58        8.00     23.97 o 
  -3   8  17       46.32       66.09     26.80 o 
  -2   8  17        7.54       10.53     24.22 o 
  -1   8  17       15.97       -7.89     22.15 o 
   0   8  17        0.02        5.06     24.10 o 
   1   8  17        3.79       16.99     27.56 o 
   2   8  17        0.05       -4.06     35.08 o 
  -4   9  17        1.91       -1.17     32.10 o 
  -3   9  17        5.36       38.10     26.31 o 
  -2   9  17       34.67       36.23     26.22 o 
  -1   9  17        7.03       11.47     24.85 o 
   0   9  17        1.69      -29.11     22.87 o 
   1   9  17       13.65       24.03     26.58 o 
  -3  10  17        7.01      -23.66     23.87 o 
  -2  10  17        1.35        4.59     23.99 o 
  -1  10  17        0.13      -27.19     23.46 o 
   0  10  17       23.42       11.44     33.60 o 
  -2  11  17        7.52       33.42     27.34 o 
  -1  11  17       12.75      -34.99     23.33 o 
  -4   0  18        6.72      -15.62     30.49 o 
  -2   0  18       16.47       13.27     31.27 o 
   0   0  18       16.91       20.57     35.49 o 
  -4   1  18        0.02       -6.15     21.01 o 
  -3   1  18       14.17        7.51     22.12 o 
  -2   1  18        0.77      -30.96     24.71 o 
  -1   1  18       62.07       39.29     26.86 o 
   0   1  18        5.51       -4.43     17.55 o 
   1   1  18       11.86       25.87     23.06 o 
  -4   2  18       18.45        7.97     22.74 o 
  -3   2  18        6.54      -33.19     26.79 o 
  -2   2  18        0.73        3.72     21.59 o 
  -1   2  18       15.58       17.94     23.69 o 
   0   2  18        2.62       -6.39     27.92 o 
   1   2  18        3.75       12.74     19.45 o 
  -4   3  18        0.59       44.85     34.32 o 
  -3   3  18        1.80       21.49     22.89 o 
  -2   3  18       19.38       -1.46     28.58 o 
  -1   3  18        0.08       13.37     23.55 o 
   0   3  18       86.40       96.92     29.89 o 
   1   3  18       24.18       -4.27     17.42 o 
  -4   4  18        5.93       -1.60     23.36 o 
  -3   4  18        6.16      -15.02     28.49 o 
  -2   4  18       11.75       -7.64     21.65 o 
  -1   4  18        5.27       37.27     23.84 o 
   0   4  18        1.06      -16.15     25.18 o 
   1   4  18        0.84        4.41     22.39 o 
  -4   5  18        8.24      -27.31     21.83 o 
  -3   5  18       24.52        2.14     24.18 o 
  -2   5  18       29.24        9.23     24.20 o 
  -1   5  18        0.59        5.21     30.40 o 
   0   5  18        0.52      -15.35     22.04 o 
   1   5  18        8.03      -16.75     22.77 o 
  -3   6  18       35.35       72.07     28.23 o 
  -2   6  18        1.20        5.14     23.67 o 
  -1   6  18        0.37       32.93     25.24 o 
   0   6  18       33.00       47.15     26.92 o 
  -2   7  18        0.35      -18.17     24.15 o 
  -1   7  18       51.46        7.70     25.55 o 
                                                 
